# Supplementary material for: Identification of novel cancer therapeutic targets using a designed and pooled shRNA library screen
Source: Sci Rep. 2017 Feb 22;7:43023. doi: 10.1038/srep43023 (PMC5320502; doi:10.1038/srep43023)
Supplement: Supplementary Dataset 1 [file srep43023-s2.xls]

## Sheet: Supp_Table_1
Supplemental Table 1: List of genes identified through enrichment of GSEs in BrdU suicide selection screen
		106/102 (BJ-hTERT)			202/201 (HT1080)			302/301 (PC3)			505/502 (MDA-MB-231)
Gene	Gene description	N-Reads (Infected)	N-Reads (Selected)	Enrichment	N-Reads (Infected)	N-Reads (Selected)	Enrichment	N-Reads (Infected)	N-Reads (Selected)	Enrichment	N-Reads (Infected)	N-Reads (Selected)	Enrichment
ATP6V1E1	ATPase, H+ transporting, lysosomal 31kDa, V1 subunit E1	0.00219446	0	0	0.000665462	0.00109424	1.64433	9.30233e-05	0.000203285	2.18531	0.00049995	0.000883392	1.76696
BFAR	Bifunctional apoptosis regulator	1.68805e-05	0	0	9.50661e-05	0.000820681	8.63275	9.30233e-05	0.000203285	2.18531	9.999e-05	0.00250294	25.0319
BTF3P4		1.68805e-05	0	0	9.50661e-06	0.00013678	14.3879	9.30233e-05	0.000162628	1.74825	4.9995e-05	0.000588928	11.7797
C14orf166	Chromosome 14 open reading frame 166	1.68805e-05	0	0	0.000380264	0.000683901	1.79849	9.30233e-05	0.000487884	5.24476	0.00039996	0.00161955	4.04929
CD44	CD44 molecule (Indian blood group)	0.00118163	0	0	9.50661e-05	0.000547121	5.75516	9.30233e-05	0.00040657	4.37063	0.000349965	0.00265018	7.57269
CKS1BP2		0.000506415	0.000328839	0.649348	9.50661e-05	0.00027356	2.87758	9.30233e-05	0.000203285	2.18531	4.9995e-05	0.00103062	20.6145
COPS5	COP9 constitutive photomorphogenic homolog subunit 5 (Arabidopsis)	0.000675219	0	0	0.000760529	0.0020517	2.69773	9.30233e-05	0.000487884	5.24476	0.000349965	0.00147232	4.20705
PLEKHA7	Pleckstrin homology domain containing, family A member 7	0.00236327	0	0	0.000285198	0.0013678	4.79597	9.30233e-05	0.00117905	12.6748	0.00079992	0.00765607	9.57104
RHEB	Ras homolog enriched in brain	1.68805e-05	0	0	9.50661e-06	0.000820681	86.3275	9.30233e-05	0.00239876	25.7867	9.999e-05	0.000294464	2.94494
RPL36AP37		0.00236327	0	0	0.000285198	0.0013678	4.79597	9.30233e-05	0.00117905	12.6748	0.00079992	0.00765607	9.57104
RPS27P3		0.000506415	0.000493259	0.974022	0.000190132	0.000410341	2.15819	9.30233e-05	0.000243942	2.62238	0.000449955	0.0241461	53.6633
TSPAN9	Tetraspanin 9	0.000506415	0.000493259	0.974022	0.000190132	0.000410341	2.15819	9.30233e-05	0.000243942	2.62238	0.000449955	0.0241461	53.6633
VBP1	Von Hippel-Lindau binding protein 1	0.00118163	0	0	0.000380264	0.00123102	3.23728	9.30233e-05	0.000691169	7.43007	0.00079992	0.0078033	9.7551
ACIN1	Apoptotic chromatin condensation inducer 1	0.000844024	0	0	9.50661e-06	0.000957461	100.715	9.30233e-05	0.000487884	5.24476	0.00029997	0	0
ADAM10	ADAM metallopeptidase domain 10	1.68805e-05	0	0	9.50661e-05	0.000547121	5.75516	9.30233e-05	0	0	4.9995e-05	0.000883392	17.6696
AGBL1	ATP/GTP binding protein-like 1	1.68805e-05	0	0	9.50661e-06	0.00013678	14.3879	9.30233e-05	0	0	4.9995e-06	0.000147232	29.4494
AGFG1		1.68805e-05	0	0	9.50661e-05	0	0	9.30233e-05	0.000365913	3.93357	0.000149985	0.000294464	1.96329
ALDH9A1	Aldehyde dehydrogenase 9 family, member A1	1.68805e-05	0	0	9.50661e-06	0.000957461	100.715	9.30233e-05	0	0	9.999e-05	0.000441696	4.4174
ARCN1	Archain 1	0.000506415	0	0	9.50661e-06	0.000410341	43.1637	9.30233e-05	0.000487884	5.24476	9.999e-05	0	0
ARL1	ADP-ribosylation factor-like 1	1.68805e-05	0	0	0.000285198	0	0	9.30233e-05	0.000650512	6.99301	0.000149985	0.00132509	8.83481
ATP5J2-PTCD1		0.0070898	0.00131536	0.185528	0.00256678	0.00724935	2.82429	0.0102326	0.00215482	0.210585	0.00249975	0.0238516	9.54159
ATP5O	ATP synthase, H+ transporting, mitochondrial F1 complex, O subunit (oligomycin sensitivity conferring protein)	1.68805e-05	0	0	0.000950661	0.000683901	0.719395	9.30233e-05	0.00040657	4.37063	0.00109989	0.0334217	30.3864
ATRX	Alpha thalassemia/mental retardation syndrome X-linked (RAD54 homolog, S. cerevisiae)	1.68805e-05	0	0	0.000190132	0.00013678	0.719395	9.30233e-05	0.000203285	2.18531	4.9995e-05	0.000147232	2.94494
AUTS2	Autism susceptibility candidate 2	1.68805e-05	0	0	9.50661e-05	0.000957461	10.0715	9.30233e-05	0	0	4.9995e-05	0.000147232	2.94494
BTF3P7		1.68805e-05	0	0	9.50661e-05	0.000547121	5.75516	9.30233e-05	0.00040657	4.37063	4.9995e-06	0	0
BTF3P9		1.68805e-05	0	0	9.50661e-06	0	0	9.30233e-05	0.000284599	3.05944	4.9995e-05	0.00132509	26.5044
CALU	Calumenin	0.000675219	0	0	0.000855595	0.00027356	0.319731	9.30233e-05	0.000569198	6.11888	0.000949905	0.00176678	1.85996
CAP1	CAP, adenylate cyclase-associated protein 1 (yeast)	0.00118163	0.000328839	0.278292	0.000190132	0.000547121	2.87758	9.30233e-05	0.00101643	10.9266	0.00069993	0	0
CAV1	Caveolin 1, caveolae protein, 22kDa	1.68805e-05	0	0	0.000380264	0	0	9.30233e-05	0.00105708	11.3636	0.00069993	0.0116313	16.6178
CD47	CD47 molecule	1.68805e-05	0	0	0.000285198	0	0	9.30233e-05	0.00243942	26.2238	4.9995e-05	0.000294464	5.88987
CDC26P1		1.68805e-05	0	0	9.50661e-05	0.00027356	2.87758	9.30233e-05	0.000284599	3.05944	0.000149985	0	0
CFDP1	Craniofacial development protein 1	1.68805e-05	0	0	0.000285198	0	0	9.30233e-05	0.000325256	3.4965	4.9995e-06	0.000147232	29.4494
CFL2	Cofilin 2 (muscle)	1.68805e-05	0	0	9.50661e-05	0.000547121	5.75516	9.30233e-05	0.000203285	2.18531	0.000349965	0	0
CGGBP1	CGG triplet repeat binding protein 1	1.68805e-05	0	0	9.50661e-06	0.00150458	158.267	9.30233e-05	0	0	4.9995e-05	0.0160483	320.998
CIR1		1.68805e-05	0	0	9.50661e-05	0.00013678	1.43879	9.30233e-05	0.000447227	4.80769	0.000149985	0.00235571	15.7063
CLTA	Clathrin, light chain (Lca)	1.68805e-05	0	0	0.00047533	0.0013678	2.87758	9.30233e-05	0.000528541	5.68182	0.000149985	0.000147232	0.981645
COPZ1	Coatomer protein complex, subunit zeta 1	0.00151924	0	0	0.00047533	0.00287238	6.04292	0.0027907	0.00126037	0.451632	0.000549945	0.000883392	1.60633
CORO1C	Coronin, actin binding protein, 1C	1.68805e-05	0	0	0.000190132	0.000410341	2.15819	9.30233e-05	0.00105708	11.3636	0.00049995	0	0
COX6B1	Cytochrome c oxidase subunit Vib polypeptide 1 (ubiquitous)	0.00101283	0.000822098	0.811685	0.000570396	0	0	9.30233e-05	0.000203285	2.18531	0.00059994	0.00206125	3.43576
COX7A2	Cytochrome c oxidase subunit VIIa polypeptide 2 (liver)	0.000675219	0	0	0.000570396	0	0	9.30233e-05	0.000935111	10.0524	0.000749925	0.00206125	2.74861
COX7A2L	Cytochrome c oxidase subunit VIIa polypeptide 2 like	0.00253207	0.00016442	0.0649348	0.00104573	0.00246204	2.35439	9.30233e-05	0.000203285	2.18531	0.000849915	0	0
CYB5R4	Cytochrome b5 reductase 4	1.68805e-05	0	0	9.50661e-06	0.000820681	86.3275	9.30233e-05	0	0	4.9995e-05	0.000147232	2.94494
DAZ2	Deleted in azoospermia 2	1.68805e-05	0	0	9.50661e-06	0.00013678	14.3879	9.30233e-05	0.00105708	11.3636	4.9995e-06	0	0
DCN	Decorin	1.68805e-05	0	0	9.50661e-06	0.000683901	71.9395	9.30233e-05	0.000894454	9.61538	0.00039996	0	0
DDX24	DEAD (Asp-Glu-Ala-Asp) box polypeptide 24	1.68805e-05	0	0	0.000285198	0.000820681	2.87758	9.30233e-05	0.00211416	22.7273	0.00059994	0.000147232	0.245411
DDX5	DEAD (Asp-Glu-Ala-Asp) box polypeptide 5	1.68805e-05	0	0	0.000285198	0.00109424	3.83678	9.30233e-05	0.00158562	17.0455	0.00039996	0	0
DDX6	DEAD (Asp-Glu-Ala-Asp) box polypeptide 6	1.68805e-05	0	0	9.50661e-06	0.00013678	14.3879	9.30233e-05	0	0	4.9995e-06	0.000147232	29.4494
DHFR	Dihydrofolate reductase	1.68805e-05	0	0	9.50661e-05	0.000410341	4.31637	9.30233e-05	0	0	0.000449955	0.00206125	4.58101
DIAPH3	Diaphanous homolog 3 (Drosophila)	1.68805e-05	0	0	0.000190132	0.000683901	3.59698	9.30233e-05	0	0	0.000149985	0.000294464	1.96329
DPAGT1	Dolichyl-phosphate (UDP-N-acetylglucosamine) N-acetylglucosaminephosphotransferase 1 (GlcNAc-1-P transferase)	0.000844024	0	0	9.50661e-06	0	0	9.30233e-05	0.000894454	9.61538	4.9995e-05	0.00147232	29.4494
DPM1	Dolichyl-phosphate mannosyltransferase polypeptide 1, catalytic subunit	0.000844024	0.000493259	0.584413	0.000190132	0.000683901	3.59698	9.30233e-05	0	0	0.000349965	0.0100118	28.6079
DUSP16	Dual specificity phosphatase 16	1.68805e-05	0	0	9.50661e-06	0.00013678	14.3879	9.30233e-05	0.000691169	7.43007	4.9995e-06	0	0
DYNLL1	Dynein, light chain, LC8-type 1	1.68805e-05	0	0	0.000285198	0.00259882	9.11234	9.30233e-05	0.000365913	3.93357	0.000249975	0	0
EED	Embryonic ectoderm development	1.68805e-05	0	0	9.50661e-06	0.00013678	14.3879	9.30233e-05	0.000528541	5.68182	0.00019998	0	0
EIF2A	Eukaryotic translation initiation factor 2A, 65kDa	0.000675219	0	0	9.50661e-06	0.00013678	14.3879	9.30233e-05	0	0	0.000249975	0.00132509	5.30088
EIF4B	Eukaryotic translation initiation factor 4B	1.68805e-05	0	0	0.000285198	0.00123102	4.31637	9.30233e-05	0.000447227	4.80769	0.000449955	0.000147232	0.327215
ELL2	Elongation factor, RNA polymerase II, 2	1.68805e-05	0	0	9.50661e-06	0.00027356	28.7758	9.30233e-05	0.000203285	2.18531	9.999e-05	0	0
EMP1	Epithelial membrane protein 1	1.68805e-05	0	0	0.00047533	0.00164136	3.4531	9.30233e-05	0.000447227	4.80769	4.9995e-05	0	0
ETF1P2		1.68805e-05	0	0	9.50661e-06	0.000820681	86.3275	9.30233e-05	0.000569198	6.11888	4.9995e-06	0	0
ETV6	Ets variant gene 6 (TEL oncogene)	1.68805e-05	0	0	9.50661e-06	0.0020517	215.819	9.30233e-05	0.000162628	1.74825	9.999e-05	0	0
EVI2A	Ecotropic viral integration site 2A	1.68805e-05	0	0	9.50661e-06	0	0	9.30233e-05	0.000162628	1.74825	4.9995e-06	0.000147232	29.4494
FAF1	Fas (TNFRSF6) associated factor 1	1.68805e-05	0	0	9.50661e-06	0.000410341	43.1637	9.30233e-05	0.000650512	6.99301	9.999e-05	0	0
FAM175A		1.68805e-05	0	0	9.50661e-06	0.00013678	14.3879	9.30233e-05	0.000650512	6.99301	4.9995e-06	0	0
FDFT1	Farnesyl-diphosphate farnesyltransferase 1	1.68805e-05	0	0	9.50661e-06	0.000547121	57.5516	9.30233e-05	0.000772483	8.3042	0.000249975	0	0
FLJ39739	Hypothetical FLJ39739	1.68805e-05	0	0	9.50661e-06	0	0	9.30233e-05	0.000203285	2.18531	4.9995e-06	0.000147232	29.4494
FTH1	Ferritin, heavy polypeptide 1	0.000844024	0	0	0.000190132	0	0	9.30233e-05	0.000365913	3.93357	0.000149985	0.00206125	13.743
GALNT2	UDP-N-acetyl-alpha-D-galactosamine:polypeptide N-acetylgalactosaminyltransferase 2 (GalNAc-T2)	1.68805e-05	0	0	9.50661e-06	0.000957461	100.715	9.30233e-05	0.000691169	7.43007	4.9995e-06	0	0
GNB2L1	Guanine nucleotide binding protein (G protein), beta polypeptide 2-like 1	1.68805e-05	0	0	9.50661e-06	0.00027356	28.7758	9.30233e-05	0.00040657	4.37063	9.999e-05	0	0
GOT2	Glutamic-oxaloacetic transaminase 2, mitochondrial (aspartate aminotransferase 2)	0.000506415	0	0	9.50661e-06	0.000820681	86.3275	9.30233e-05	0.00166694	17.9196	0.000449955	0	0
GRB2	Growth factor receptor-bound protein 2	1.68805e-05	0	0	9.50661e-06	0	0	9.30233e-05	0.000243942	2.62238	0.00019998	0.00279741	13.9884
HMGB1	High-mobility group box 1	0.00118163	0	0	0.000760529	0.000683901	0.899244	9.30233e-05	0.000772483	8.3042	4.9995e-05	0.00176678	35.3392
HNRNPH1		1.68805e-05	0	0	9.50661e-05	0.0020517	21.5819	9.30233e-05	0.00126037	13.549	0.00019998	0	0
HSP90AB1	Heat shock protein 90kDa alpha (cytosolic), class B member 1	1.68805e-05	0	0	0.000285198	0.00013678	0.479597	9.30233e-05	0.000853797	9.17832	0.00049995	0.0041225	8.24582
IL2RG	Interleukin 2 receptor, gamma (severe combined immunodeficiency)	1.68805e-05	0	0	0.000190132	0.00150458	7.91335	9.30233e-05	0.000162628	1.74825	0.00029997	0.000294464	0.981645
INTS12	Integrator complex subunit 12	1.68805e-05	0	0	0.000190132	0.000957461	5.03577	9.30233e-05	0.000243942	2.62238	0.000149985	0	0
IPO8	Importin 8	1.68805e-05	0	0	9.50661e-06	0.00123102	129.491	9.30233e-05	0.000325256	3.4965	0.000149985	0.000147232	0.981645
JUN	Jun oncogene	1.68805e-05	0	0	9.50661e-05	0.00027356	2.87758	9.30233e-05	0	0	0.000249975	0.020318	81.2802
KCTD1	Potassium channel tetramerisation domain containing 1	0.000506415	0	0	0.000190132	0.000547121	2.87758	9.30233e-05	0.00040657	4.37063	0.00019998	0	0
KCTD9	Potassium channel tetramerisation domain containing 9	1.68805e-05	0	0	9.50661e-06	0.00027356	28.7758	9.30233e-05	0.000162628	1.74825	4.9995e-05	0	0
KDM3B		1.68805e-05	0	0	0.000190132	0	0	9.30233e-05	0.00170759	18.3566	4.9995e-06	0.000147232	29.4494
KDM5A		1.68805e-05	0	0	9.50661e-05	0.000957461	10.0715	9.30233e-05	0.000365913	3.93357	4.9995e-05	0	0
KIAA0825	KIAA0825 protein	1.68805e-05	0	0	9.50661e-06	0.00013678	14.3879	9.30233e-05	0.000203285	2.18531	9.999e-05	0	0
KLHDC8A	Kelch domain containing 8A	1.68805e-05	0	0	0.000190132	0.000410341	2.15819	9.30233e-05	0.000650512	6.99301	0.000149985	0	0
LOC100132618		1.68805e-05	0	0	0.000285198	0	0	9.30233e-05	0.00150431	16.1713	4.9995e-05	0.000147232	2.94494
LOC100288428		1.68805e-05	0	0	9.50661e-06	0.00013678	14.3879	9.30233e-05	0	0	4.9995e-06	0.00265018	530.088
LOC100505894		1.68805e-05	0	0	9.50661e-05	0.000820681	8.63275	9.30233e-05	0.000162628	1.74825	4.9995e-05	0	0
LOC100506455		1.68805e-05	0	0	9.50661e-05	0.000820681	8.63275	9.30233e-05	0.00723695	77.7972	9.999e-05	0	0
LOC100507145		1.68805e-05	0	0	9.50661e-06	0.00218848	230.207	9.30233e-05	0.000528541	5.68182	9.999e-05	0	0
LOC100652760		1.68805e-05	0	0	9.50661e-06	0	0	9.30233e-05	0.000365913	3.93357	4.9995e-06	0.000588928	117.797
LOC100653008		0.000506415	0.00016442	0.324674	0.000380264	0.00027356	0.719395	9.30233e-05	0.000162628	1.74825	0.000449955	0.00206125	4.58101
LOC283856	Hypothetical protein LOC283856	1.68805e-05	0	0	9.50661e-06	0.00027356	28.7758	9.30233e-05	0.00040657	4.37063	4.9995e-06	0	0
LOC389787		1.68805e-05	0	0	9.50661e-06	0.0013678	143.879	9.30233e-05	0.00130102	13.986	0.00019998	0	0
LOC644100	Similar to CG14464-PA.3	1.68805e-05	0	0	0.000380264	0.000820681	2.15819	9.30233e-05	0.00040657	4.37063	0.00019998	0.000147232	0.736234
LOC644456		0.000506415	0	0	9.50661e-05	0.00027356	2.87758	9.30233e-05	0.000284599	3.05944	0.00029997	0	0
LOC645094	Similar to myosin regulatory light chain-like	1.68805e-05	0	0	9.50661e-06	0	0	9.30233e-05	0.000487884	5.24476	4.9995e-06	0.00220848	441.74
LOC645207	Similar to Eukaryotic translation initiation factor 4E type 3 (eIF4E type 3) (eIF-4E type 3) (mRNA cap-binding protein type 3) (Eukaryotic translation initiation factor 4E-like 3) (Eukaryotic translation initiation factor 4E homologous protein) (mR...	1.68805e-05	0	0	9.50661e-06	0.00027356	28.7758	9.30233e-05	0.000162628	1.74825	0.000149985	0	0
LOC727919		1.68805e-05	0	0	9.50661e-06	0.00013678	14.3879	9.30233e-05	0	0	4.9995e-06	0.000147232	29.4494
LRRFIP2	Leucine rich repeat (in FLII) interacting protein 2	1.68805e-05	0	0	9.50661e-06	0.00027356	28.7758	9.30233e-05	0.000325256	3.4965	4.9995e-06	0	0
LSM5	LSM5 homolog, U6 small nuclear RNA associated (S. cerevisiae)	1.68805e-05	0	0	9.50661e-06	0.000683901	71.9395	9.30233e-05	0.000935111	10.0524	0.00019998	0	0
MAP1B	Microtubule-associated protein 1B	1.68805e-05	0	0	0.000760529	0.0013678	1.79849	9.30233e-05	0.000284599	3.05944	0.000849915	0.000147232	0.173231
MAP3K13	Mitogen-activated protein kinase kinase kinase 13	0.000844024	0	0	0.000285198	0.000957461	3.35718	9.30233e-05	0.000650512	6.99301	0.00079992	0	0
MAP3K4	Mitogen-activated protein kinase kinase kinase 4	0.00219446	0.000657678	0.299699	0.000190132	0.00164136	8.63275	9.30233e-05	0.000894454	9.61538	0.000349965	0	0
MCTS1	Malignant T cell amplified sequence 1	0.00118163	0	0	0.000285198	0.00164136	5.75516	9.30233e-05	0.000569198	6.11888	0.000549945	0	0
MED13L	Mediator complex subunit 13-like	1.68805e-05	0	0	9.50661e-06	0.00013678	14.3879	9.30233e-05	0.000203285	2.18531	0.000249975	0	0
METTL18		1.68805e-05	0	0	9.50661e-06	0.00027356	28.7758	9.30233e-05	0	0	4.9995e-05	0.00176678	35.3392
MME	Membrane metallo-endopeptidase	1.68805e-05	0	0	9.50661e-05	0.00191492	20.1431	9.30233e-05	0.000772483	8.3042	9.999e-05	0	0
MPHOSPH6	M-phase phosphoprotein 6	0.00151924	0	0	9.50661e-06	0.00013678	14.3879	9.30233e-05	0.000609855	6.55594	0.000349965	0	0
MRPL22	Mitochondrial ribosomal protein L22	0.000675219	0	0	0.000285198	0.000957461	3.35718	9.30233e-05	0.000203285	2.18531	0.00049995	0	0
MRPL42	Mitochondrial ribosomal protein L42	1.68805e-05	0	0	0.000285198	0.000410341	1.43879	9.30233e-05	0.000487884	5.24476	0.000349965	0.00147232	4.20705
MRPS14	Mitochondrial ribosomal protein S14	0.000844024	0	0	0.00047533	0	0	9.30233e-05	0.000243942	2.62238	0.000849915	0.00338634	3.98432
MRPS27	Mitochondrial ribosomal protein S27	1.68805e-05	0	0	9.50661e-06	0	0	9.30233e-05	0.000162628	1.74825	4.9995e-06	0.000147232	29.4494
MRPS28	Mitochondrial ribosomal protein S28	1.68805e-05	0	0	9.50661e-06	0.00232526	244.594	9.30233e-05	0	0	4.9995e-05	0.00191402	38.2842
MRPS35	Mitochondrial ribosomal protein S35	1.68805e-05	0	0	9.50661e-06	0.000547121	57.5516	9.30233e-05	0.00146365	15.7343	4.9995e-05	0	0
MTND5P11		0.000506415	0	0	0.00047533	0.00109424	2.30207	9.30233e-05	0.000365913	3.93357	0.00029997	0	0
MXI1	MAX interactor 1	1.68805e-05	0	0	9.50661e-05	0.000820681	8.63275	9.30233e-05	0	0	4.9995e-06	0.000441696	88.3481
NARS2	Asparaginyl-tRNA synthetase 2, mitochondrial (putative)	1.68805e-05	0	0	9.50661e-06	0.00027356	28.7758	9.30233e-05	0.000487884	5.24476	4.9995e-05	0	0
NIT2	Nitrilase family, member 2	0.000506415	0	0	0.000285198	0	0	9.30233e-05	0.000731826	7.86713	0.000549945	0.00117786	2.14177
OCIAD2	OCIA domain containing 2	1.68805e-05	0	0	9.50661e-06	0.00013678	14.3879	9.30233e-05	0.000243942	2.62238	4.9995e-05	0	0
ODC1	Ornithine decarboxylase 1	1.68805e-05	0	0	0.000380264	0.000957461	2.51788	9.30233e-05	0.000162628	1.74825	0.000149985	0	0
ORC5		1.68805e-05	0	0	9.50661e-06	0.000683901	71.9395	9.30233e-05	0	0	4.9995e-05	0.000147232	2.94494
OXSR1	Oxidative-stress responsive 1	1.68805e-05	0	0	9.50661e-05	0	0	9.30233e-05	0.000284599	3.05944	4.9995e-06	0.000147232	29.4494
PAICS	Phosphoribosylaminoimidazole carboxylase, phosphoribosylaminoimidazole succinocarboxamide synthetase	1.68805e-05	0	0	0.000380264	0.00314594	8.27305	9.30233e-05	0.000569198	6.11888	0.00029997	0	0
PAIP1	Poly(A) binding protein interacting protein 1	0.00185685	0.000493259	0.265642	0.000570396	0.000957461	1.67859	0.0027907	0.00158562	0.568182	0.000849915	0.00485866	5.71664
PARP1	Poly (ADP-ribose) polymerase family, member 1	1.68805e-05	0	0	0.000190132	0.000410341	2.15819	9.30233e-05	0	0	0.000149985	0.000441696	2.94494
PCBD2		0.00101283	0.000493259	0.487011	0.000570396	0.00109424	1.91839	9.30233e-05	0.000935111	10.0524	0.0009999	0	0
PDIA3	Protein disulfide isomerase family A, member 3	1.68805e-05	0	0	9.50661e-06	0.000410341	43.1637	9.30233e-05	0.00195154	20.979	4.9995e-05	0	0
PGPEP1	Pyroglutamyl-peptidase I	1.68805e-05	0	0	9.50661e-06	0.00013678	14.3879	9.30233e-05	0	0	4.9995e-06	0.000147232	29.4494
PLCB1	Phospholipase C, beta 1 (phosphoinositide-specific)	1.68805e-05	0	0	9.50661e-05	0.00109424	11.5103	9.30233e-05	0.000162628	1.74825	4.9995e-05	0	0
POLR2B	Polymerase (RNA) II (DNA directed) polypeptide B, 140kDa	1.68805e-05	0	0	0.000285198	0.00191492	6.71436	9.30233e-05	0.000284599	3.05944	0.000249975	0.000147232	0.588987
PPAP2A	Phosphatidic acid phosphatase type 2A	1.68805e-05	0	0	9.50661e-05	0.000957461	10.0715	9.30233e-05	0	0	9.999e-05	0.00132509	13.2522
PRIM1	Primase, DNA, polypeptide 1 (49kDa)	0.000506415	0	0	0.000665462	0.00109424	1.64433	9.30233e-05	0.000162628	1.74825	0.000249975	0	0
PRPF40A	PRP40 pre-mRNA processing factor 40 homolog A (S. cerevisiae)	0.000675219	0.00016442	0.243505	0.000950661	0.000683901	0.719395	9.30233e-05	0.001423	15.2972	0.000849915	0.00161955	1.90555
PSMA6	Proteasome (prosome, macropain) subunit, alpha type, 6	0.00168805	0.000657678	0.389609	0.00114079	0.00191492	1.67859	9.30233e-05	0.00910717	97.9021	0.00029997	0	0
PSMA7	Proteasome (prosome, macropain) subunit, alpha type, 7	1.68805e-05	0	0	9.50661e-05	0	0	9.30233e-05	0.00040657	4.37063	0.000249975	0.000883392	3.53392
PSMC1P1		0.00185685	0	0	0.000285198	0.00601833	21.1023	9.30233e-05	0	0	0.00019998	0.00206125	10.3073
PSMD4	Proteasome (prosome, macropain) 26S subunit, non-ATPase, 4	1.68805e-05	0	0	0.000190132	0.000410341	2.15819	9.30233e-05	0	0	0.000149985	0.00397527	26.5044
PUM1	Pumilio homolog 1 (Drosophila)	1.68805e-05	0	0	9.50661e-05	0.000683901	7.19395	9.30233e-05	0.000325256	3.4965	4.9995e-06	0	0
RABIF	RAB interacting factor	1.68805e-05	0	0	9.50661e-06	0.000820681	86.3275	9.30233e-05	0.00105708	11.3636	4.9995e-06	0	0
RBM25	RNA binding motif protein 25	1.68805e-05	0	0	0.000285198	0.000547121	1.91839	9.30233e-05	0.00040657	4.37063	0.000449955	0	0
RDH11	Retinol dehydrogenase 11 (all-trans/9-cis/11-cis)	1.68805e-05	0	0	0.00047533	0.000820681	1.72655	9.30233e-05	0.000447227	4.80769	0.00059994	0	0
RFC4	Replication factor C (activator 1) 4, 37kDa	0.000675219	0.00016442	0.243505	0.000665462	0.00902749	13.5657	9.30233e-05	0.000203285	2.18531	0.00049995	0	0
RPF2		1.68805e-05	0	0	0.000380264	0.000820681	2.15819	9.30233e-05	0.00105708	11.3636	0.00039996	0	0
RPL11	Ribosomal protein L11	0.000506415	0	0	9.50661e-05	0.000547121	5.75516	9.30233e-05	0.000569198	6.11888	0.00019998	0.000147232	0.736234
RPL23	Ribosomal protein L23	1.68805e-05	0	0	0.000285198	0.00177814	6.23476	9.30233e-05	0	0	0.00039996	0.00559482	13.9884
RPL4P4		0.000844024	0	0	0.000190132	0.000547121	2.87758	9.30233e-05	0.000528541	5.68182	0.000649935	0	0
RPS25P6		1.68805e-05	0	0	0.000380264	0.000820681	2.15819	9.30233e-05	0.00040657	4.37063	0.00019998	0.000147232	0.736234
RTN4	Reticulon 4	0.000844024	0.000493259	0.584413	0.000380264	0.000820681	2.15819	9.30233e-05	0.000121971	1.31119	0.000349965	0.00471143	13.4626
SAP18	Sin3A-associated protein, 18kDa	0.000844024	0	0	0.000380264	0.00191492	5.03577	9.30233e-05	0.000121971	1.31119	0.00049995	0.0108952	21.7925
SARNP		1.68805e-05	0	0	0.000285198	0.000820681	2.87758	9.30233e-05	0.000325256	3.4965	0.000249975	0.000147232	0.588987
SCNM1		1.68805e-05	0	0	9.50661e-06	0.00013678	14.3879	9.30233e-05	0.00268336	28.8462	0.00019998	0	0
SEC11A	SEC11 homolog A (S. cerevisiae)	0.000675219	0	0	0.000380264	0.000957461	2.51788	9.30233e-05	0.00146365	15.7343	0.00069993	0	0
SENP7	SUMO1/sentrin specific peptidase 7	1.68805e-05	0	0	0.000190132	0.000410341	2.15819	9.30233e-05	0.00040657	4.37063	0.00029997	0	0
SERP1	Stress-associated endoplasmic reticulum protein 1	0.000506415	0	0	9.50661e-05	0.00013678	1.43879	9.30233e-05	0.000447227	4.80769	4.9995e-05	0.00132509	26.5044
SETD2	SET domain containing 2	1.68805e-05	0	0	9.50661e-05	0.00109424	11.5103	9.30233e-05	0.00187022	20.1049	4.9995e-05	0	0
SETD5	SET domain containing 5	1.68805e-05	0	0	9.50661e-05	0.00027356	2.87758	9.30233e-05	0	0	9.999e-05	0.000294464	2.94494
SF3A3P1		1.68805e-05	0	0	9.50661e-06	0.00013678	14.3879	9.30233e-05	0.00487884	52.4476	9.999e-05	0	0
SF3B1	Splicing factor 3b, subunit 1, 155kDa	1.68805e-05	0	0	0.000665462	0.00164136	2.4665	9.30233e-05	0.000487884	5.24476	0.00049995	0.000147232	0.294494
SKP1P1		1.68805e-05	0	0	9.50661e-05	0.00164136	17.2655	9.30233e-05	0	0	0.000149985	0.00117786	7.85316
SLC25A35	Solute carrier family 25, member 35	1.68805e-05	0	0	9.50661e-05	0.00027356	2.87758	9.30233e-05	0.000650512	6.99301	4.9995e-06	0	0
SLC4A1AP	Solute carrier family 4 (anion exchanger), member 1, adaptor protein	1.68805e-05	0	0	9.50661e-06	0	0	9.30233e-05	0.000447227	4.80769	4.9995e-05	0.000147232	2.94494
SLU7	SLU7 splicing factor homolog (S. cerevisiae)	0.000506415	0.00016442	0.324674	0.000190132	0	0	9.30233e-05	0.000894454	9.61538	0.00029997	0.0032391	10.7981
SNRPB2	Small nuclear ribonucleoprotein polypeptide B''	0.00101283	0.00016442	0.162337	0.000665462	0.000820681	1.23325	9.30233e-05	0.00308993	33.2168	0.000949905	0.00161955	1.70496
SNRPE	Small nuclear ribonucleoprotein polypeptide E	0.000675219	0	0	0.000190132	0	0	9.30233e-05	0.000447227	4.80769	0.000249975	0.000441696	1.76696
SNUPN	Snurportin 1	1.68805e-05	0	0	9.50661e-05	0.000683901	7.19395	9.30233e-05	0	0	4.9995e-06	0.000147232	29.4494
SNX3	Sorting nexin 3	1.68805e-05	0	0	9.50661e-05	0.000410341	4.31637	9.30233e-05	0	0	0.000149985	0.00103062	6.87152
SORBS2	Sorbin and SH3 domain containing 2	1.68805e-05	0	0	9.50661e-06	0.000957461	100.715	9.30233e-05	0	0	4.9995e-05	0.000147232	2.94494
SPP1	Secreted phosphoprotein 1 (osteopontin, bone sialoprotein I, early T-lymphocyte activation 1)	0.00303849	0.00016442	0.0541123	0.000570396	0.00191492	3.35718	9.30233e-05	0.00040657	4.37063	0.00079992	0.000147232	0.184058
SSBP1	Single-stranded DNA binding protein 1	0.00219446	0.00016442	0.0749247	0.000570396	0.000410341	0.719395	9.30233e-05	0.00138234	14.8601	0.0009999	0.00647821	6.47886
SSR1	Signal sequence receptor, alpha (translocon-associated protein alpha)	1.68805e-05	0	0	0.000285198	0.000547121	1.91839	9.30233e-05	0.00040657	4.37063	0.00019998	0	0
SSR3	Signal sequence receptor, gamma (translocon-associated protein gamma)	0.000675219	0	0	9.50661e-05	0.00027356	2.87758	9.30233e-05	0.000731826	7.86713	0.000449955	0.000147232	0.327215
STARD7	StAR-related lipid transfer (START) domain containing 7	0.00118163	0.000493259	0.417438	0.000190132	0	0	9.30233e-05	0.000487884	5.24476	0.00039996	0.00250294	6.25799
SUB1	SUB1 homolog (S. cerevisiae)	0.0035449	0	0	0.000665462	0.00109424	1.64433	9.30233e-05	0.000447227	4.80769	0.000849915	0.000147232	0.173231
SUPT4H1	Suppressor of Ty 4 homolog 1 (S. cerevisiae)	0.00270088	0.000328839	0.121753	0.000570396	0.00410341	7.19395	9.30233e-05	0.000609855	6.55594	0.000749925	0	0
SVIL	Supervillin	0.000506415	0.000328839	0.649348	0.000190132	0.00027356	1.43879	9.30233e-05	0.000203285	2.18531	4.9995e-05	0.00103062	20.6145
SYN3	Synapsin III	1.68805e-05	0	0	9.50661e-06	0	0	9.30233e-05	0.000365913	3.93357	0.000149985	0.000588928	3.92658
SYNJ2BP-COX16		1.68805e-05	0	0	0.000665462	0.00109424	1.64433	9.30233e-05	0.000569198	6.11888	0.0009999	0	0
TAF9P3		0.000506415	0	0	9.50661e-06	0.000547121	57.5516	9.30233e-05	0.00199219	21.4161	0.00019998	0	0
TAX1BP1	Tax1 (human T-cell leukemia virus type I) binding protein 1	0.000506415	0.00016442	0.324674	0.000570396	0.00109424	1.91839	9.30233e-05	0.00552935	59.4406	0.000349965	0	0
TCEAL4	Transcription elongation factor A (SII)-like 4	0.00101283	0.00016442	0.162337	0.00047533	0.00109424	2.30207	9.30233e-05	0.000203285	2.18531	0.00039996	0	0
TCTA	T-cell leukemia translocation altered gene	1.68805e-05	0	0	9.50661e-06	0.00013678	14.3879	9.30233e-05	0.00040657	4.37063	4.9995e-05	0	0
TERF2IP	Telomeric repeat binding factor 2, interacting protein	1.68805e-05	0	0	9.50661e-06	0.000410341	43.1637	9.30233e-05	0	0	0.000149985	0.0104535	69.6968
TMEM111	Transmembrane protein 111	1.68805e-05	0	0	0.000190132	0.000547121	2.87758	9.30233e-05	0.000243942	2.62238	0.00019998	0	0
TMEM167A		0.00101283	0.00016442	0.162337	0.000285198	0.00123102	4.31637	9.30233e-05	0.000162628	1.74825	0.000449955	0	0
TMEM183B	Transmembrane protein 183B	1.68805e-05	0	0	9.50661e-05	0.000820681	8.63275	9.30233e-05	0	0	4.9995e-05	0.000294464	5.88987
TMSB15B		0.000844024	0	0	0.000190132	0.000957461	5.03577	9.30233e-05	0.000772483	8.3042	0.000149985	0	0
TNFAIP8L2-SCNM1		1.68805e-05	0	0	9.50661e-06	0.00027356	28.7758	9.30233e-05	0.00268336	28.8462	0.00019998	0	0
TPM3P8		1.68805e-05	0	0	9.50661e-06	0.000547121	57.5516	9.30233e-05	0.000162628	1.74825	0.00019998	0.000147232	0.736234
TPRKB	TP53RK binding protein	1.68805e-05	0	0	0.000285198	0.00123102	4.31637	9.30233e-05	0.00040657	4.37063	0.000249975	0	0
TRIM4	Tripartite motif-containing 4	1.68805e-05	0	0	9.50661e-06	0	0	9.30233e-05	0.000691169	7.43007	4.9995e-05	0.000147232	2.94494
TRIP11	Thyroid hormone receptor interactor 11	1.68805e-05	0	0	0.00047533	0	0	9.30233e-05	0.00211416	22.7273	4.9995e-05	0.000441696	8.83481
TRMU	TRNA 5-methylaminomethyl-2-thiouridylate methyltransferase	1.68805e-05	0	0	9.50661e-06	0.00013678	14.3879	9.30233e-05	0.000447227	4.80769	4.9995e-06	0	0
TSPYL5	TSPY-like 5	1.68805e-05	0	0	9.50661e-06	0.00013678	14.3879	9.30233e-05	0.00126037	13.549	9.999e-05	0	0
UBQLN4	Ubiquilin 4	1.68805e-05	0	0	9.50661e-05	0.00109424	11.5103	9.30233e-05	0	0	9.999e-05	0.00073616	7.36234
UBQLN4P1		1.68805e-05	0	0	9.50661e-06	0.00013678	14.3879	9.30233e-05	0.000203285	2.18531	4.9995e-06	0	0
UFC1	Ubiquitin-fold modifier conjugating enzyme 1	0.000844024	0	0	0.000760529	0	0	9.30233e-05	0.000447227	4.80769	0.000749925	0.00603651	8.04949
USP1	Ubiquitin specific peptidase 1	1.68805e-05	0	0	9.50661e-06	0.000410341	43.1637	9.30233e-05	0.000203285	2.18531	9.999e-05	0	0
USP9X	Ubiquitin specific peptidase 9, X-linked	1.68805e-05	0	0	9.50661e-05	0.0013678	14.3879	9.30233e-05	0.00040657	4.37063	9.999e-05	0	0
UTP11L	UTP11-like, U3 small nucleolar ribonucleoprotein, (yeast)	1.68805e-05	0	0	9.50661e-06	0.00013678	14.3879	9.30233e-05	0.000162628	1.74825	4.9995e-06	0	0
VPS29	Vacuolar protein sorting 29 homolog (S. cerevisiae)	0.000675219	0.000493259	0.730516	0.000570396	0.00027356	0.479597	9.30233e-05	0.000609855	6.55594	0.00049995	0.00353357	7.06784
XPO5	Exportin 5	1.68805e-05	0	0	9.50661e-06	0.00164136	172.655	9.30233e-05	0	0	4.9995e-05	0.00073616	14.7247
YBX1	Y box binding protein 1	0.000675219	0.00016442	0.243505	9.50661e-06	0.00027356	28.7758	9.30233e-05	0	0	0.000149985	0.000294464	1.96329
ZC3H11A	Zinc finger CCCH-type containing 11A	1.68805e-05	0	0	9.50661e-05	0.0013678	14.3879	9.30233e-05	0	0	4.9995e-06	0.000294464	58.8987
ZRANB2	Zinc finger, RAN-binding domain containing 2	1.68805e-05	0	0	0.00047533	0	0	9.30233e-05	0.00276468	29.7203	4.9995e-05	0.000147232	2.94494
ANK2	Ankyrin 2, neuronal	1.68805e-05	0	0	0.000190132	0.000410341	2.15819	9.30233e-05	0	0	0.000149985	0.000294464	1.96329
ATP5J2	ATP synthase, H+ transporting, mitochondrial F0 complex, subunit F2	0.0070898	0.00131536	0.185528	0.00256678	0.00724935	2.82429	0.0102326	0.00191088	0.186745	0.00219978	0.0238516	10.8427
BTF3P16		1.68805e-05	0	0	0.000190132	0.000410341	2.15819	9.30233e-05	0.00040657	4.37063	9.999e-05	0	0
Exon 1		0.000675219	0	0	0.00161612	0.000957461	0.592443	9.30233e-05	0.000691169	7.43007	0.0019998	0.00382803	1.91421
Exon 2		1.68805e-05	0	0	0.000285198	0.00150458	5.27557	9.30233e-05	0.000528541	5.68182	0.000849915	0	0
KIF23	Kinesin family member 23	1.68805e-05	0	0	9.50661e-06	0.00013678	14.3879	9.30233e-05	0	0	4.9995e-05	0.00250294	50.0639
LOC100505709		1.68805e-05	0	0	9.50661e-06	0.00027356	28.7758	9.30233e-05	0.00040657	4.37063	4.9995e-06	0	0
LOC100506779		0.00270088	0.000328839	0.121753	0.000570396	0.00410341	7.19395	9.30233e-05	0.000609855	6.55594	0.000749925	0	0
MIR100HG		1.68805e-05	0	0	9.50661e-06	0.00218848	230.207	9.30233e-05	0.000528541	5.68182	4.9995e-05	0	0
MIR4709		1.68805e-05	0	0	0.000285198	0	0	9.30233e-05	0.00101643	10.9266	4.9995e-06	0.000294464	58.8987
MTRNR2L2		1.68805e-05	0	0	9.50661e-06	0.000410341	43.1637	9.30233e-05	0	0	0.00029997	0.00206125	6.87152
NBEA	Neurobeachin	1.68805e-05	0	0	9.50661e-05	0	0	9.30233e-05	0.000162628	1.74825	4.9995e-06	0.000147232	29.4494
PAFAH1B2	Platelet-activating factor acetylhydrolase, isoform Ib, beta subunit 30kDa	1.68805e-05	0	0	9.50661e-05	0.00109424	11.5103	9.30233e-05	0.000162628	1.74825	0.00019998	0	0
RANGRF	RAN guanine nucleotide release factor	1.68805e-05	0	0	9.50661e-06	0.00027356	28.7758	9.30233e-05	0.000650512	6.99301	4.9995e-06	0	0
RPL35A	Ribosomal protein L35a	0.000675219	0	0	0.000285198	0.000547121	1.91839	9.30233e-05	0.000325256	3.4965	0.000549945	0	0
RPL36AP7		1.68805e-05	0	0	9.50661e-06	0	0	9.30233e-05	0.000243942	2.62238	0.000149985	0.00250294	16.688
SNRPGP10		1.68805e-05	0	0	0.000190132	0.000410341	2.15819	9.30233e-05	0.000650512	6.99301	0.000149985	0	0
TIMP3	TIMP metallopeptidase inhibitor 3 (Sorsby fundus dystrophy, pseudoinflammatory)	1.68805e-05	0	0	9.50661e-06	0	0	9.30233e-05	0.000365913	3.93357	9.999e-05	0.000588928	5.88987
