# Supplementary material for: Identification of novel cancer therapeutic targets using a designed and pooled shRNA library screen
Source: Sci Rep. 2017 Feb 22;7:43023. doi: 10.1038/srep43023 (PMC5320502; doi:10.1038/srep43023)
Supplement: Supplementary Dataset 2 [file srep43023-s3.xls]

## Sheet: Supp_Table_6
Supplementary Data Set 6: Sequences for 1274 shRNAs targeting 216 genes from GSE screen for which unique shRNAs could be designed
shRNA ID	GI num	Gene name	Forward Primer(BpiI)	shRNA Forward (19bp)	Loop (9bp)	shRNA Reverse (19bp)	T6	Primer	BarCode(20bp)	Reverse Primer(BpiI)
1	15553096	METTL18	GTTTGAAGACACACCGG	CCATGTATAAGCTGCTAAA	TTCAAGAGA	TTTAGCAGCTTATACATGG	TTTTTT	GGCAAGCAAAAGACGGCATACGAGAT	CGGTACGGAAGTGTATATCA	TTCGGAGTCTTCTTTG
2	15553096	METTL18	GTTTGAAGACACACCGG	CCATTAGAGATGGAGCTTT	TTCAAGAGA	AAAGCTCCATCTCTAATGG	TTTTTT	GGCAAGCAAAAGACGGCATACGAGAT	CGGTACGCACGACAGTCATA	TTCGGAGTCTTCTTTG
3	15553096	METTL18	GTTTGAAGACACACCGG	CCATCTTGTTGAAAGAGAA	TTCAAGAGA	TTCTCTTTCAACAAGATGG	TTTTTT	GGCAAGCAAAAGACGGCATACGAGAT	CGGTACATACGACTATACAG	TTCGGAGTCTTCTTTG
4	15553096	METTL18	GTTTGAAGACACACCGG	GGTCCAAAGAAATTCACTT	TTCAAGAGA	AAGTGAATTTCTTTGGACC	TTTTTT	GGCAAGCAAAAGACGGCATACGAGAT	CCTTACAGACGGCACGGTAT	TTCGGAGTCTTCTTTG
5	15553096	METTL18	GTTTGAAGACACACCGG	GCTTGTACTAAGTAGTGAA	TTCAAGAGA	TTCACTACTTAGTACAAGC	TTTTTT	GGCAAGCAAAAGACGGCATACGAGAT	CCTTAGACACATCATACGGA	TTCGGAGTCTTCTTTG
6	15553096	METTL18	GTTTGAAGACACACCGG	CCAGCAAAGCACATTATTT	TTCAAGAGA	AAATAATGTGCTTTGCTGG	TTTTTT	GGCAAGCAAAAGACGGCATACGAGAT	CCTTACACATACCTAGTGAG	TTCGGAGTCTTCTTTG
7	23110943	PSMA6	GTTTGAAGACACACCGG	CCCAGGGATTGTGTTTAAA	TTCAAGAGA	TTTAAACACAATCCCTGGG	TTTTTT	GGCAAGCAAAAGACGGCATACGAGAT	CCTTAACTCGCGTTCAAGTA	TTCGGAGTCTTCTTTG
8	23110943	PSMA6	GTTTGAAGACACACCGG	GCTCTACCAAGTAGAATAT	TTCAAGAGA	ATATTCTACTTGGTAGAGC	TTTTTT	GGCAAGCAAAAGACGGCATACGAGAT	CACGGATAACTACTAGACCG	TTCGGAGTCTTCTTTG
9	23110943	PSMA6	GTTTGAAGACACACCGG	GCACAGTGACTCACTTATT	TTCAAGAGA	AATAAGTGAGTCACTGTGC	TTTTTT	GGCAAGCAAAAGACGGCATACGAGAT	CACGGACAACTGTATATCAC	TTCGGAGTCTTCTTTG
10	23110943	PSMA6	GTTTGAAGACACACCGG	GCAATTACATGCCTGTCTA	TTCAAGAGA	TAGACAGGCATGTAATTGC	TTTTTT	GGCAAGCAAAAGACGGCATACGAGAT	CTCGCCGACACTAGGATAGA	TTCGGAGTCTTCTTTG
11	23110943	PSMA6	GTTTGAAGACACACCGG	CGATATTTCTCAGGTCTAt	TTCAAGAGA	GTAGACCTGAGAAATATCG	TTTTTT	GGCAAGCAAAAGACGGCATACGAGAT	CCTTTAAGCTGGCACACGAT	TTCGGAGTCTTCTTTG
12	23110943	PSMA6	GTTTGAAGACACACCGG	CCTGTGTGTTTGGTAACAA	TTCAAGAGA	TTGTTACCAAACACACAGG	TTTTTT	GGCAAGCAAAAGACGGCATACGAGAT	GTAGACCCGACTGCATACTA	TTCGGAGTCTTCTTTG
13	61098048	SNRPE	GTTTGAAGACACACCGG	GCTAGACACTGTTGAATtA	TTCAAGAGA	TGATTCAACAGTGTCTAGC	TTTTTT	GGCAAGCAAAAGACGGCATACGAGAT	ATATCGTTAAGCCATACGCC	TTCGGAGTCTTCTTTG
14	61098048	SNRPE	GTTTGAAGACACACCGG	CCTTGTATTAGATGATGtA	TTCAAGAGA	TGCATCATCTAATACAAGG	TTTTTT	GGCAAGCAAAAGACGGCATACGAGAT	CTACTGACACTGACCAGGGA	TTCGGAGTCTTCTTTG
15	61098048	SNRPE	GTTTGAAGACACACCGG	CCTTTGTCCAATGTGAAtA	TTCAAGAGA	TGTTCACATTGGACAAAGG	TTTTTT	GGCAAGCAAAAGACGGCATACGAGAT	GTTAGGCACCTGCATCCAGA	TTCGGAGTCTTCTTTG
16	61098048	SNRPE	GTTTGAAGACACACCGG	GGAATACCAGAGTTTCTAA	TTCAAGAGA	TTAGAAACTCTGGTATTCC	TTTTTT	GGCAAGCAAAAGACGGCATACGAGAT	GTTTCATACTAGCGTGACGT	TTCGGAGTCTTCTTTG
17	61098048	SNRPE	GTTTGAAGACACACCGG	GCTAAAGGCAATGTTGTTA	TTCAAGAGA	TAACAACATTGCCTTTAGC	TTTTTT	GGCAAGCAAAAGACGGCATACGAGAT	AGCGGACAACAGTCTACACG	TTCGGAGTCTTCTTTG
18	61098048	SNRPE	GTTTGAAGACACACCGG	GCTCTTTGTGAAATTCCAt	TTCAAGAGA	GTGGAATTTCACAAAGAGC	TTTTTT	GGCAAGCAAAAGACGGCATACGAGAT	AGCGCGTGAAATGCACATAC	TTCGGAGTCTTCTTTG
19	67083697	PDIA3	GTTTGAAGACACACCGG	CCCATTAGCAAAGGTTGAT	TTCAAGAGA	ATCAACCTTTGCTAATGGG	TTTTTT	GGCAAGCAAAAGACGGCATACGAGAT	AGCGCAGTAAATAGCTTAGC	TTCGGAGTCTTCTTTG
20	67083697	PDIA3	GTTTGAAGACACACCGG	CCATTAGCAAAGGTTGATT	TTCAAGAGA	AATCAACCTTTGCTAATGG	TTTTTT	GGCAAGCAAAAGACGGCATACGAGAT	ACGAGCGAACACTAGCTGAC	TTCGGAGTCTTCTTTG
21	67083697	PDIA3	GTTTGAAGACACACCGG	CCATATGGGAATTATTAtt	TTCAAGAGA	GGTAATAATTCCCATATGG	TTTTTT	GGCAAGCAAAAGACGGCATACGAGAT	TAAGCCCATCTACGGCGATA	TTCGGAGTCTTCTTTG
22	67083697	PDIA3	GTTTGAAGACACACCGG	GCACTGTTTATGGAAATAt	TTCAAGAGA	GTATTTCCATAAACAGTGC	TTTTTT	GGCAAGCAAAAGACGGCATACGAGAT	TACAGATCCTAGCATCCATG	TTCGGAGTCTTCTTTG
23	67083697	PDIA3	GTTTGAAGACACACCGG	GGAAATGCTCTGTAATCTA	TTCAAGAGA	TAGATTACAGAGCATTTCC	TTTTTT	GGCAAGCAAAAGACGGCATACGAGAT	ACGAGAGTAAATATGCTGCC	TTCGGAGTCTTCTTTG
24	67083697	PDIA3	GTTTGAAGACACACCGG	GGAACTCCTATGTTCAGAA	TTCAAGAGA	TTCTGAACATAGGAGTTCC	TTTTTT	GGCAAGCAAAAGACGGCATACGAGAT	ACGAGAACAAGCGTACCGTC	TTCGGAGTCTTCTTTG
25	68303806	DHFR	GTTTGAAGACACACCGG	CCTCTTCAGTAGAAGGTAA	TTCAAGAGA	TTACCTTCTACTGAAGAGG	TTTTTT	GGCAAGCAAAAGACGGCATACGAGAT	CGAGATATACACACCCTAGT	TTCGGAGTCTTCTTTG
26	68303806	DHFR	GTTTGAAGACACACCGG	GCAGGTTCTCATTGATAAt	TTCAAGAGA	GTTATCAATGAGAACCTGC	TTTTTT	GGCAAGCAAAAGACGGCATACGAGAT	GTAGACGTAGGACGCCCAAA	TTCGGAGTCTTCTTTG
27	68303806	DHFR	GTTTGAAGACACACCGG	GCAGTTTCACTAGTGGAAA	TTCAAGAGA	TTTCCACTAGTGAAACTGC	TTTTTT	GGCAAGCAAAAGACGGCATACGAGAT	AACCGAGTAAACGTACCGCG	TTCGGAGTCTTCTTTG
28	68303806	DHFR	GTTTGAAGACACACCGG	CCTTGTTTGTAACAGTGAA	TTCAAGAGA	TTCACTGTTACAAACAAGG	TTTTTT	GGCAAGCAAAAGACGGCATACGAGAT	AACCATCTAAACGACTGTGC	TTCGGAGTCTTCTTTG
29	68303806	DHFR	GTTTGAAGACACACCGG	GGAACCATGCCTTCATAAT	TTCAAGAGA	ATTATGAAGGCATGGTTCC	TTTTTT	GGCAAGCAAAAGACGGCATACGAGAT	AACCACATAAACTCGTCTGG	TTCGGAGTCTTCTTTG
30	68303806	DHFR	GTTTGAAGACACACCGG	CGACCTTTAAAGGGTAGAA	TTCAAGAGA	TTCTACCCTTTAAAGGTCG	TTTTTT	GGCAAGCAAAAGACGGCATACGAGAT	TTCTCTCGACTTAGTGCAGA	TTCGGAGTCTTCTTTG
31	118918424	HMGB1	GTTTGAAGACACACCGG	GGAAACGAGACTTTCCATT	TTCAAGAGA	AATGGAAAGTCTCGTTTCC	TTTTTT	GGCAAGCAAAAGACGGCATACGAGAT	TTCTCTATATCGTGCGCGGA	TTCGGAGTCTTCTTTG
32	118918424	HMGB1	GTTTGAAGACACACCGG	GCAATTGTGTCGAACATtA	TTCAAGAGA	TGATGTTCGACACAATTGC	TTTTTT	GGCAAGCAAAAGACGGCATACGAGAT	TCGTCATACGTGATTCAGTC	TTCGGAGTCTTCTTTG
33	118918424	HMGB1	GTTTGAAGACACACCGG	CCAAGATAGTTACAGTGtT	TTCAAGAGA	AGCACTGTAACTATCTTGG	TTTTTT	GGCAAGCAAAAGACGGCATACGAGAT	TCGTCAGCATCCTGCGAGTA	TTCGGAGTCTTCTTTG
34	118918424	HMGB1	GTTTGAAGACACACCGG	GCATATTGATTAACGAGTt	TTCAAGAGA	GACTCGTTAATCAATATGC	TTTTTT	GGCAAGCAAAAGACGGCATACGAGAT	TAGACGAGTCGGCACGATCA	TTCGGAGTCTTCTTTG
35	118918424	HMGB1	GTTTGAAGACACACCGG	CCGAATGTGTCTTTAGATA	TTCAAGAGA	TATCTAAAGACACATTCGG	TTTTTT	GGCAAGCAAAAGACGGCATACGAGAT	TAGACCTTAGTCACGTATCC	TTCGGAGTCTTCTTTG
36	118918424	HMGB1	GTTTGAAGACACACCGG	CCATTACCATGTAATGGtA	TTCAAGAGA	TGCCATTACATGGTAATGG	TTTTTT	GGCAAGCAAAAGACGGCATACGAGAT	GTTAGGTCACCATCACACAA	TTCGGAGTCTTCTTTG
37	149849917	SF3A3P1	GTTTGAAGACACACCGG	GGAGTCACTTGATAACTtT	TTCAAGAGA	AGAGTTATCAAGTGACTCC	TTTTTT	GGCAAGCAAAAGACGGCATACGAGAT	GTTTCATGCCCGCAGCGTAT	TTCGGAGTCTTCTTTG
38	149849917	SF3A3P1	GTTTGAAGACACACCGG	GCTTGAGTAACTTCAGGAT	TTCAAGAGA	ATCCTGAAGTTACTCAAGC	TTTTTT	GGCAAGCAAAAGACGGCATACGAGAT	TAGACCTAGTTGCAGCGCGA	TTCGGAGTCTTCTTTG
39	149849917	SF3A3P1	GTTTGAAGACACACCGG	CCAGATCTATGAATACTtT	TTCAAGAGA	AGAGTATTCATAGATCTGG	TTTTTT	GGCAAGCAAAAGACGGCATACGAGAT	TAGACCGTGACTGAGAGTTA	TTCGGAGTCTTCTTTG
40	149849917	SF3A3P1	GTTTGAAGACACACCGG	CCCAGAGAGCTAATAATtT	TTCAAGAGA	AGATTATTAGCTCTCTGGG	TTTTTT	GGCAAGCAAAAGACGGCATACGAGAT	GTGCCACTACGGTCAGGTAT	TTCGGAGTCTTCTTTG
41	149849917	SF3A3P1	GTTTGAAGACACACCGG	CCAGTGAGTTTGCTGAATT	TTCAAGAGA	AATTCAGCAAACTCACTGG	TTTTTT	GGCAAGCAAAAGACGGCATACGAGAT	GGTTGAGTAGACTGCACTTC	TTCGGAGTCTTCTTTG
42	149849917	SF3A3P1	GTTTGAAGACACACCGG	GCATTTCCTTTAACCAGtA	TTCAAGAGA	TGCTGGTTAAAGGAAATGC	TTTTTT	GGCAAGCAAAAGACGGCATACGAGAT	GGTTCTCACGACGTACCTGA	TTCGGAGTCTTCTTTG
43	167555118	TMSB15B	GTTTGAAGACACACCGG	CCCATTGGTATGTAAATTt	TTCAAGAGA	GAATTTACATACCAATGGG	TTTTTT	GGCAAGCAAAAGACGGCATACGAGAT	GTGCATGGACCGTAGTTACT	TTCGGAGTCTTCTTTG
44	167555118	TMSB15B	GTTTGAAGACACACCGG	GGCAGCTTCTTACAGTTTA	TTCAAGAGA	TAAACTGTAAGAAGCTGCC	TTTTTT	GGCAAGCAAAAGACGGCATACGAGAT	GGTTATGACGCACTGGACTA	TTCGGAGTCTTCTTTG
45	167555118	TMSB15B	GTTTGAAGACACACCGG	GCTTTCTTCTAGTCAAGAT	TTCAAGAGA	ATCTTGACTAGAAGAAAGC	TTTTTT	GGCAAGCAAAAGACGGCATACGAGAT	TAAGCCGGGTCACGCTATTT	TTCGGAGTCTTCTTTG
46	167555118	TMSB15B	GTTTGAAGACACACCGG	GCAGCTTCTTACAGTTTAT	TTCAAGAGA	ATAAACTGTAAGAAGCTGC	TTTTTT	GGCAAGCAAAAGACGGCATACGAGAT	TACAGCGCCACGTCGGTATA	TTCGGAGTCTTCTTTG
47	167555118	TMSB15B	GTTTGAAGACACACCGG	GGGTAGTGAATGTTTCCTT	TTCAAGAGA	AAGGAAACATTCACTACCC	TTTTTT	GGCAAGCAAAAGACGGCATACGAGAT	GGTTATCCACGAGTGCAGTA	TTCGGAGTCTTCTTTG
48	167555118	TMSB15B	GTTTGAAGACACACCGG	GGAGAAAGAGTGTGTTCAA	TTCAAGAGA	TTGAACACACTCTTTCTCC	TTTTTT	GGCAAGCAAAAGACGGCATACGAGAT	GCCGTCCTAATGTAGTATAG	TTCGGAGTCTTCTTTG
49	169646164	CKS1BP2	GTTTGAAGACACACCGG	GCTGCATGAGTCATATTAt	TTCAAGAGA	GTAATATGACTCATGCAGC	TTTTTT	GGCAAGCAAAAGACGGCATACGAGAT	GTCCACTAGATTGCAGCCTG	TTCGGAGTCTTCTTTG
50	169646164	CKS1BP2	GTTTGAAGACACACCGG	GCATGAGTCATATTACTtt	TTCAAGAGA	GGAGTAATATGACTCATGC	TTTTTT	GGCAAGCAAAAGACGGCATACGAGAT	GTCCAGTGAGACGGTTTCCT	TTCGGAGTCTTCTTTG
51	169646164	CKS1BP2	GTTTGAAGACACACCGG	CCCATAAGGAAAGATGATt	TTCAAGAGA	GATCATCTTTCCTTATGGG	TTTTTT	GGCAAGCAAAAGACGGCATACGAGAT	GCCGTACTACTCAGACGAAA	TTCGGAGTCTTCTTTG
52	169646164	CKS1BP2	GTTTGAAGACACACCGG	CCATAAGGAAAGATGATtA	TTCAAGAGA	TGATCATCTTTCCTTATGG	TTTTTT	GGCAAGCAAAAGACGGCATACGAGAT	GCCGGTATAGCTCGATATGC	TTCGGAGTCTTCTTTG
53	169646164	CKS1BP2	GTTTGAAGACACACCGG	GCTGTCCTTACTTTCTAAt	TTCAAGAGA	GTTAGAAAGTAAGGACAGC	TTTTTT	GGCAAGCAAAAGACGGCATACGAGAT	TCACTTATAGTCACGGTCAG	TTCGGAGTCTTCTTTG
54	169646164	CKS1BP2	GTTTGAAGACACACCGG	CGGACAAATACGATGACAA	TTCAAGAGA	TTGTCATCGTATTTGTCCG	TTTTTT	GGCAAGCAAAAGACGGCATACGAGAT	TCACTTCGAGTCAATCGCAA	TTCGGAGTCTTCTTTG
55	169646874	BTF3P4	GTTTGAAGACACACCGG	GCTTATACACAGTTCATTt	TTCAAGAGA	GAATGAACTGTGTATAAGC	TTTTTT	GGCAAGCAAAAGACGGCATACGAGAT	GACAGTTGACATGACAGTAG	TTCGGAGTCTTCTTTG
56	169646874	BTF3P4	GTTTGAAGACACACCGG	GCAAACTGAACTGAGTCAA	TTCAAGAGA	TTGACTCAGTTCAGTTTGC	TTTTTT	GGCAAGCAAAAGACGGCATACGAGAT	GACAGTTACGCAGACGAGAT	TTCGGAGTCTTCTTTG
57	169646874	BTF3P4	GTTTGAAGACACACCGG	GGTATTGAAGAGGTGACTA	TTCAAGAGA	TAGTCACCTCTTCAATACC	TTTTTT	GGCAAGCAAAAGACGGCATACGAGAT	CGGCGTGAATACAAACATCG	TTCGGAGTCTTCTTTG
58	169646874	BTF3P4	GTTTGAAGACACACCGG	GGTGATGATGATGAAGTTt	TTCAAGAGA	GAACTTCATCATCATCACC	TTTTTT	GGCAAGCAAAAGACGGCATACGAGAT	GTAGAGACGGATGTTCCACC	TTCGGAGTCTTCTTTG
59	169646874	BTF3P4	GTTTGAAGACACACCGG	CGAACACTTCACCATTAtA	TTCAAGAGA	TGTAATGGTGAAGTGTTCG	TTTTTT	GGCAAGCAAAAGACGGCATACGAGAT	GACAGTAGAGACAGTTACCT	TTCGGAGTCTTCTTTG
60	169646874	BTF3P4	GTTTGAAGACACACCGG	CGGACAAGATGAAAGAAAt	TTCAAGAGA	GTTTCTTTCATCTTGTCCG	TTTTTT	GGCAAGCAAAAGACGGCATACGAGAT	GTCCAGCGACTATGATCGAC	TTCGGAGTCTTCTTTG
61	172088073	ETF1P2	GTTTGAAGACACACCGG	GCATGATATCACTGATCAT	TTCAAGAGA	ATGATCAGTGATATCATGC	TTTTTT	GGCAAGCAAAAGACGGCATACGAGAT	GTCCATTGACCTAGATGCAG	TTCGGAGTCTTCTTTG
62	172088073	ETF1P2	GTTTGAAGACACACCGG	GCTGACTTTGAACTAAGTt	TTCAAGAGA	GACTTAGTTCAAAGTCAGC	TTTTTT	GGCAAGCAAAAGACGGCATACGAGAT	CTGCGGATACCATAGACAAC	TTCGGAGTCTTCTTTG
63	172088073	ETF1P2	GTTTGAAGACACACCGG	CCATGGTGGAATTCTAAtA	TTCAAGAGA	TGTTAGAATTCCACCATGG	TTTTTT	GGCAAGCAAAAGACGGCATACGAGAT	CTGCGCCCACGAGTAGTATA	TTCGGAGTCTTCTTTG
64	172088073	ETF1P2	GTTTGAAGACACACCGG	GGAGGCAATTTCAACTTtA	TTCAAGAGA	TGAAGTTGAAATTGCCTCC	TTTTTT	GGCAAGCAAAAGACGGCATACGAGAT	CTATCGTCAAGTGATGGACC	TTCGGAGTCTTCTTTG
65	172088073	ETF1P2	GTTTGAAGACACACCGG	GCACTACTTTCAGATGAtA	TTCAAGAGA	TGTCATCTGAAAGTAGTGC	TTTTTT	GGCAAGCAAAAGACGGCATACGAGAT	CTATCGTAATATCAGTCCGC	TTCGGAGTCTTCTTTG
66	172088073	ETF1P2	GTTTGAAGACACACCGG	GGTGGAATTCTAACAGATt	TTCAAGAGA	GATCTGTTAGAATTCCACC	TTTTTT	GGCAAGCAAAAGACGGCATACGAGAT	CTATCGCTAAGGGTTATGAC	TTCGGAGTCTTCTTTG
67	212549571	MIR100HG	GTTTGAAGACACACCGG	GGGTCTAAGATAACACTTt	TTCAAGAGA	GAAGTGTTATCTTAGACCC	TTTTTT	GGCAAGCAAAAGACGGCATACGAGAT	CGCGACCGAATAGTAGCACA	TTCGGAGTCTTCTTTG
68	212549571	MIR100HG	GTTTGAAGACACACCGG	GGTCTACTTATGGACAAAt	TTCAAGAGA	GTTTGTCCATAAGTAGACC	TTTTTT	GGCAAGCAAAAGACGGCATACGAGAT	GATAGCGTAATGAGTAGTCC	TTCGGAGTCTTCTTTG
69	212549571	MIR100HG	GTTTGAAGACACACCGG	CCTACAAGGAGAATGATTT	TTCAAGAGA	AAATCATTCTCCTTGTAGG	TTTTTT	GGCAAGCAAAAGACGGCATACGAGAT	CGGGTGCGACAAGTCTCTAT	TTCGGAGTCTTCTTTG
70	212549571	MIR100HG	GTTTGAAGACACACCGG	GCTCACATTCAGTATTGtA	TTCAAGAGA	TGCAATACTGAATGTGAGC	TTTTTT	GGCAAGCAAAAGACGGCATACGAGAT	CCTGTGTAAGCGCCTACGAT	TTCGGAGTCTTCTTTG
71	212549571	MIR100HG	GTTTGAAGACACACCGG	CCAGAAGTTGTCAATGGTT	TTCAAGAGA	AACCATTGACAACTTCTGG	TTTTTT	GGCAAGCAAAAGACGGCATACGAGAT	GTTAGTCTAGTATAGCCTGC	TTCGGAGTCTTCTTTG
72	212549571	MIR100HG	GTTTGAAGACACACCGG	GGGTCTACTTATGGACAAA	TTCAAGAGA	TTTGTCCATAAGTAGACCC	TTTTTT	GGCAAGCAAAAGACGGCATACGAGAT	GTTTCCAGACGGACTGTACG	TTCGGAGTCTTCTTTG
73	224465214	LOC283856	GTTTGAAGACACACCGG	CCATGTGTATCAGACTGAA	TTCAAGAGA	TTCAGTCTGATACACATGG	TTTTTT	GGCAAGCAAAAGACGGCATACGAGAT	CCTGTGCGAACTGTCTTACA	TTCGGAGTCTTCTTTG
74	224465214	LOC283856	GTTTGAAGACACACCGG	GGTGTACAGCTAGTCAAAT	TTCAAGAGA	ATTTGACTAGCTGTACACC	TTTTTT	GGCAAGCAAAAGACGGCATACGAGAT	CGCGACTTACAGGACATAGA	TTCGGAGTCTTCTTTG
75	224465214	LOC283856	GTTTGAAGACACACCGG	GCTAAGCTAAATGCAGTTA	TTCAAGAGA	TAACTGCATTTAGCTTAGC	TTTTTT	GGCAAGCAAAAGACGGCATACGAGAT	GATAGGCTAATCGGATGTAC	TTCGGAGTCTTCTTTG
76	224465214	LOC283856	GTTTGAAGACACACCGG	GCCGTCTTTGCACTAAATT	TTCAAGAGA	AATTTAGTGCAAAGACGGC	TTTTTT	GGCAAGCAAAAGACGGCATACGAGAT	CGGTACGTCCACACGGTTAT	TTCGGAGTCTTCTTTG
77	224465214	LOC283856	GTTTGAAGACACACCGG	GCTGTTATGGGATAAATtT	TTCAAGAGA	AGATTTATCCCATAACAGC	TTTTTT	GGCAAGCAAAAGACGGCATACGAGAT	CTATCTACACTCACGTATGG	TTCGGAGTCTTCTTTG
78	224465214	LOC283856	GTTTGAAGACACACCGG	GCACTGTTAGCTTTCCTAA	TTCAAGAGA	TTAGGAAAGCTAACAGTGC	TTTTTT	GGCAAGCAAAAGACGGCATACGAGAT	CTATCTCCAAGTGCGTGACG	TTCGGAGTCTTCTTTG
79	224589076	KIAA0825	GTTTGAAGACACACCGG	GCAGATCTTCAGTGACATT	TTCAAGAGA	AATGTCACTGAAGATCTGC	TTTTTT	GGCAAGCAAAAGACGGCATACGAGAT	CTATGACGAAGTGAGAGTAC	TTCGGAGTCTTCTTTG
80	224589076	KIAA0825	GTTTGAAGACACACCGG	GCTTTGAATGGCTAACTAA	TTCAAGAGA	TTAGTTAGCCATTCAAAGC	TTTTTT	GGCAAGCAAAAGACGGCATACGAGAT	CTGCTAGGAATATGAGCTAC	TTCGGAGTCTTCTTTG
81	224589076	KIAA0825	GTTTGAAGACACACCGG	CCATCTTCAATGGTGAAAT	TTCAAGAGA	ATTTCACCATTGAAGATGG	TTTTTT	GGCAAGCAAAAGACGGCATACGAGAT	CTGCTCAGACCGACTAGAGA	TTCGGAGTCTTCTTTG
82	224589076	KIAA0825	GTTTGAAGACACACCGG	GCATTTAAAGAAGTGTCTt	TTCAAGAGA	GAGACACTTCTTTAAATGC	TTTTTT	GGCAAGCAAAAGACGGCATACGAGAT	CTGCTCGTACAGGCACTGAT	TTCGGAGTCTTCTTTG
83	224589076	KIAA0825	GTTTGAAGACACACCGG	GGCATGATCATAGTTCAAT	TTCAAGAGA	ATTGAACTATGATCATGCC	TTTTTT	GGCAAGCAAAAGACGGCATACGAGAT	GACAGTTTACACTATTCGCG	TTCGGAGTCTTCTTTG
84	224589076	KIAA0825	GTTTGAAGACACACCGG	GGAAAGTACTCATGCATTT	TTCAAGAGA	AAATGCATGAGTACTTTCC	TTTTTT	GGCAAGCAAAAGACGGCATACGAGAT	GACATAGACCATACCACGTT	TTCGGAGTCTTCTTTG
85	291045134	LOC100288428	GTTTGAAGACACACCGG	CCATCAATATGGATTTGtA	TTCAAGAGA	TGCAAATCCATATTGATGG	TTTTTT	GGCAAGCAAAAGACGGCATACGAGAT	GACATAGTAGACATCTCACG	TTCGGAGTCTTCTTTG
86	291045134	LOC100288428	GTTTGAAGACACACCGG	GGGCAATTAGACTCTATtT	TTCAAGAGA	AGATAGAGTCTAATTGCCC	TTTTTT	GGCAAGCAAAAGACGGCATACGAGAT	GACATATAGCTCCACTCAGA	TTCGGAGTCTTCTTTG
87	291045134	LOC100288428	GTTTGAAGACACACCGG	GGTGCAAGACATTCCTTAT	TTCAAGAGA	ATAAGGAATGTCTTGCACC	TTTTTT	GGCAAGCAAAAGACGGCATACGAGAT	GCCGTGAGACCACTGTACTA	TTCGGAGTCTTCTTTG
88	291045134	LOC100288428	GTTTGAAGACACACCGG	CCAGTTGTACAAATGTCTA	TTCAAGAGA	TAGACATTTGTACAACTGG	TTTTTT	GGCAAGCAAAAGACGGCATACGAGAT	GCCGTTATACTACTATCCAG	TTCGGAGTCTTCTTTG
89	291045134	LOC100288428	GTTTGAAGACACACCGG	CCATTACAACTTGGGACTT	TTCAAGAGA	AAGTCCCAAGTTGTAATGG	TTTTTT	GGCAAGCAAAAGACGGCATACGAGAT	GCCTAGATACCGTAGATGAC	TTCGGAGTCTTCTTTG
90	291045134	LOC100288428	GTTTGAAGACACACCGG	GGAAATGTAGTTATTGCAt	TTCAAGAGA	GTGCAATAACTACATTTCC	TTTTTT	GGCAAGCAAAAGACGGCATACGAGAT	GCCTACTCACCTGTATGTAT	TTCGGAGTCTTCTTTG
91	298359039	LOC644456	GTTTGAAGACACACCGG	CCATGCAGACAACTAAGTT	TTCAAGAGA	AACTTAGTTGTCTGCATGG	TTTTTT	GGCAAGCAAAAGACGGCATACGAGAT	GTTATACCTTCATACTGCCG	TTCGGAGTCTTCTTTG
92	298359039	LOC644456	GTTTGAAGACACACCGG	GCAGACAACTAAGTTTCtA	TTCAAGAGA	TGGAAACTTAGTTGTCTGC	TTTTTT	GGCAAGCAAAAGACGGCATACGAGAT	GTTTCCATAGACTTAGCAGG	TTCGGAGTCTTCTTTG
93	298359039	LOC644456	GTTTGAAGACACACCGG	GCAGCTGAGAGATTTCTTT	TTCAAGAGA	AAAGAAATCTCTCAGCTGC	TTTTTT	GGCAAGCAAAAGACGGCATACGAGAT	GGTTGCTACGATGACTCAGT	TTCGGAGTCTTCTTTG
94	298359039	LOC644456	GTTTGAAGACACACCGG	GGAAGATTAGTGCAATCAT	TTCAAGAGA	ATGATTGCACTAATCTTCC	TTTTTT	GGCAAGCAAAAGACGGCATACGAGAT	GTAACCCGCTATCAGATCGA	TTCGGAGTCTTCTTTG
95	298359039	LOC644456	GTTTGAAGACACACCGG	CGAAGGTTGCAAGATGTTT	TTCAAGAGA	AAACATCTTGCAACCTTCG	TTTTTT	GGCAAGCAAAAGACGGCATACGAGAT	GTAACGTGGGTGACTCTACC	TTCGGAGTCTTCTTTG
96	298359039	LOC644456	GTTTGAAGACACACCGG	GCAACACAGCTCATTCAAA	TTCAAGAGA	TTTGAATGAGCTGTGTTGC	TTTTTT	GGCAAGCAAAAGACGGCATACGAGAT	GTGCCGTGACCGTGTACTTA	TTCGGAGTCTTCTTTG
97	298359053	LOC645207	GTTTGAAGACACACCGG	GGAATCTCAATTTATAGtt	TTCAAGAGA	GGCTATAAATTGAGATTCC	TTTTTT	GGCAAGCAAAAGACGGCATACGAGAT	TACGCTTGAGCAGGCCCTAT	TTCGGAGTCTTCTTTG
98	298359053	LOC645207	GTTTGAAGACACACCGG	GGTTCTATGGAATCTCAAT	TTCAAGAGA	ATTGAGATTCCATAGAACC	TTTTTT	GGCAAGCAAAAGACGGCATACGAGAT	TAGAGTTCACGCCCTCGGAT	TTCGGAGTCTTCTTTG
99	298359053	LOC645207	GTTTGAAGACACACCGG	GCTGAGATTGCTCAATAAA	TTCAAGAGA	TTTATTGAGCAATCTCAGC	TTTTTT	GGCAAGCAAAAGACGGCATACGAGAT	GTGCCTAGACGGCGATCTTA	TTCGGAGTCTTCTTTG
100	298359053	LOC645207	GTTTGAAGACACACCGG	GCTCAATAAATGGTGCTAA	TTCAAGAGA	TTAGCACCATTTATTGAGC	TTTTTT	GGCAAGCAAAAGACGGCATACGAGAT	GTGCCTCGACCGTCTGATTA	TTCGGAGTCTTCTTTG
101	298359053	LOC645207	GTTTGAAGACACACCGG	GCTCACAGAGTTATGAAtA	TTCAAGAGA	TGTTCATAACTCTGTGAGC	TTTTTT	GGCAAGCAAAAGACGGCATACGAGAT	GTGCCTGCATAGCGATAGTC	TTCGGAGTCTTCTTTG
102	298359053	LOC645207	GTTTGAAGACACACCGG	CCAAAGGCTCCTTTATCAA	TTCAAGAGA	TTGATAAAGGAGCCTTTGG	TTTTTT	GGCAAGCAAAAGACGGCATACGAGAT	CGGGCAAGCGGTTCTAATAT	TTCGGAGTCTTCTTTG
103	298359071	LOC389787	GTTTGAAGACACACCGG	CGATGTTGTCATGAACCAT	TTCAAGAGA	ATGGTTCATGACAACATCG	TTTTTT	GGCAAGCAAAAGACGGCATACGAGAT	GTAGAGAGCGATAGCATCTT	TTCGGAGTCTTCTTTG
104	298359071	LOC389787	GTTTGAAGACACACCGG	GGCAATTAGTTTGGATCTA	TTCAAGAGA	TAGATCCAAACTAATTGCC	TTTTTT	GGCAAGCAAAAGACGGCATACGAGAT	CCTAGCGGAAGGACAGTCAA	TTCGGAGTCTTCTTTG
105	298359071	LOC389787	GTTTGAAGACACACCGG	CCATCATGATTATCTACtA	TTCAAGAGA	TGGTAGATAATCATGATGG	TTTTTT	GGCAAGCAAAAGACGGCATACGAGAT	CTCCAGCGAAGTGATGAGAA	TTCGGAGTCTTCTTTG
106	298359071	LOC389787	GTTTGAAGACACACCGG	CGCTTCTAATTGTCATCtA	TTCAAGAGA	TGGATGACAATTAGAAGCG	TTTTTT	GGCAAGCAAAAGACGGCATACGAGAT	CCTCGACAACTTTCTAGGAA	TTCGGAGTCTTCTTTG
107	298359071	LOC389787	GTTTGAAGACACACCGG	GCTTCTAATTGTCATCCAt	TTCAAGAGA	GTGGATGACAATTAGAAGC	TTTTTT	GGCAAGCAAAAGACGGCATACGAGAT	CTCCAGGTACGAGGAATTAA	TTCGGAGTCTTCTTTG
108	298359071	LOC389787	GTTTGAAGACACACCGG	CCTAAGACAAATGGGACTA	TTCAAGAGA	TAGTCCCATTTGTCTTAGG	TTTTTT	GGCAAGCAAAAGACGGCATACGAGAT	CCTCGCCGAAGCGTGTTTAA	TTCGGAGTCTTCTTTG
109	299117209	BTF3P7	GTTTGAAGACACACCGG	CCTTAAAGTTCAGGCATtT	TTCAAGAGA	AGATGCCTGAACTTTAAGG	TTTTTT	GGCAAGCAAAAGACGGCATACGAGAT	CTCCATTCAATCGCAGTAGA	TTCGGAGTCTTCTTTG
110	299117209	BTF3P7	GTTTGAAGACACACCGG	CCTTAAAGAAGTTAGGGTT	TTCAAGAGA	AACCCTAACTTCTTTAAGG	TTTTTT	GGCAAGCAAAAGACGGCATACGAGAT	CCTCGTTGAAGGAGCAGTAA	TTCGGAGTCTTCTTTG
111	299117209	BTF3P7	GTTTGAAGACACACCGG	GGCATTACTATCTCCAGTT	TTCAAGAGA	AACTGGAGATAGTAATGCC	TTTTTT	GGCAAGCAAAAGACGGCATACGAGAT	CTCCATTGACATAGCACTGA	TTCGGAGTCTTCTTTG
112	299117209	BTF3P7	GTTTGAAGACACACCGG	CCAACTTCTGAAGAAGATA	TTCAAGAGA	TATCTTCTTCAGAAGTTGG	TTTTTT	GGCAAGCAAAAGACGGCATACGAGAT	CCTCTCACAATCTGTAGGAA	TTCGGAGTCTTCTTTG
113	299117209	BTF3P7	GTTTGAAGACACACCGG	GGAGCTGCTATCTTATATT	TTCAAGAGA	AATATAAGATAGCAGCTCC	TTTTTT	GGCAAGCAAAAGACGGCATACGAGAT	CTCCCTCGAAGGTGGGTATA	TTCGGAGTCTTCTTTG
114	299117209	BTF3P7	GTTTGAAGACACACCGG	GCAGCTAATTAAGCTGAAA	TTCAAGAGA	TTTCAGCTTAATTAGCTGC	TTTTTT	GGCAAGCAAAAGACGGCATACGAGAT	CCTGTAGAACTTCGGGTAAA	TTCGGAGTCTTCTTTG
115	302699269	TAF9P3	GTTTGAAGACACACCGG	GCTCAAGAAGTCTGATCAT	TTCAAGAGA	ATGATCAGACTTCTTGAGC	TTTTTT	GGCAAGCAAAAGACGGCATACGAGAT	CTCCTAGCAAGTTCATCAGA	TTCGGAGTCTTCTTTG
116	302699269	TAF9P3	GTTTGAAGACACACCGG	GCTGCATGTAACATGTATA	TTCAAGAGA	TATACATGTTACATGCAGC	TTTTTT	GGCAAGCAAAAGACGGCATACGAGAT	CCTGTGCCACCAGATGTAGA	TTCGGAGTCTTCTTTG
117	302699269	TAF9P3	GTTTGAAGACACACCGG	CGTTATGTGACCACAATTt	TTCAAGAGA	GAATTGTGGTCACATAACG	TTTTTT	GGCAAGCAAAAGACGGCATACGAGAT	CTCCTGGGAAGTTCGATACA	TTCGGAGTCTTCTTTG
118	302699269	TAF9P3	GTTTGAAGACACACCGG	CCACTAATACGGTGTTATt	TTCAAGAGA	GATAACACCGTATTAGTGG	TTTTTT	GGCAAGCAAAAGACGGCATACGAGAT	CCTTAGGGAAGTACACCACA	TTCGGAGTCTTCTTTG
119	302699269	TAF9P3	GTTTGAAGACACACCGG	GCAAAGGACTTGTGTCAAA	TTCAAGAGA	TTTGACACAAGTCCTTTGC	TTTTTT	GGCAAGCAAAAGACGGCATACGAGAT	CTCGCTGCAAGTGATTCAGA	TTCGGAGTCTTCTTTG
120	302699269	TAF9P3	GTTTGAAGACACACCGG	GCTTAACAGCTCCAAATTA	TTCAAGAGA	TAATTTGGAGCTGTTAAGC	TTTTTT	GGCAAGCAAAAGACGGCATACGAGAT	GTTATACTCTCACTCAGCGT	TTCGGAGTCTTCTTTG
121	307133704	LOC644100	GTTTGAAGACACACCGG	GGCAATAATTCTGTAACtT	TTCAAGAGA	AGGTTACAGAATTATTGCC	TTTTTT	GGCAAGCAAAAGACGGCATACGAGAT	GTTTCCGACGCAGGGTCTTT	TTCGGAGTCTTCTTTG
122	307133704	LOC644100	GTTTGAAGACACACCGG	GCAGACTTTAATCCTGAAA	TTCAAGAGA	TTTCAGGATTAAAGTCTGC	TTTTTT	GGCAAGCAAAAGACGGCATACGAGAT	CCTTCTCAAGCTGCGGAGTA	TTCGGAGTCTTCTTTG
123	307133704	LOC644100	GTTTGAAGACACACCGG	CGTTTAATGTTCCTGACTA	TTCAAGAGA	TAGTCAGGAACATTAAACG	TTTTTT	GGCAAGCAAAAGACGGCATACGAGAT	CTCGCTTTAAGGTGCGTCAA	TTCGGAGTCTTCTTTG
124	307133704	LOC644100	GTTTGAAGACACACCGG	CCTGAGAAGAACTGTCAAA	TTCAAGAGA	TTTGACAGTTCTTCTCAGG	TTTTTT	GGCAAGCAAAAGACGGCATACGAGAT	CCTTGATCCACGACATGAGA	TTCGGAGTCTTCTTTG
125	307133704	LOC644100	GTTTGAAGACACACCGG	CCTTCTTAACTGTGTCAAt	TTCAAGAGA	GTTGACACAGTTAAGAAGG	TTTTTT	GGCAAGCAAAAGACGGCATACGAGAT	CTCGGCACAGAGCGCATTTA	TTCGGAGTCTTCTTTG
126	307133704	LOC644100	GTTTGAAGACACACCGG	CGAAGTGTAACTCCAACAA	TTCAAGAGA	TTGTTGGAGTTACACTTCG	TTTTTT	GGCAAGCAAAAGACGGCATACGAGAT	CGAAGTCAAGGCCACCAGTA	TTCGGAGTCTTCTTTG
127	310124369	LOC100505709	GTTTGAAGACACACCGG	GGATCCTAGCTGTCAAATA	TTCAAGAGA	TATTTGACAGCTAGGATCC	TTTTTT	GGCAAGCAAAAGACGGCATACGAGAT	CTCGTCCCAATGACTGGAGA	TTCGGAGTCTTCTTTG
128	310124369	LOC100505709	GTTTGAAGACACACCGG	GCTTGTGAATACGGTCAAA	TTCAAGAGA	TTTGACCGTATTCACAAGC	TTTTTT	GGCAAGCAAAAGACGGCATACGAGAT	CGACGTTGAAGGCACCCATA	TTCGGAGTCTTCTTTG
129	310124369	LOC100505709	GTTTGAAGACACACCGG	GGTCCATGAAATTTCCAAA	TTCAAGAGA	TTTGGAAATTTCATGGACC	TTTTTT	GGCAAGCAAAAGACGGCATACGAGAT	CTCTAAGGCTGGCGAAGTTA	TTCGGAGTCTTCTTTG
130	310124369	LOC100505709	GTTTGAAGACACACCGG	GGAGACATCAAAGTGCATT	TTCAAGAGA	AATGCACTTTGATGTCTCC	TTTTTT	GGCAAGCAAAAGACGGCATACGAGAT	CGAGACGCAAGGGATTTACA	TTCGGAGTCTTCTTTG
131	310124369	LOC100505709	GTTTGAAGACACACCGG	CCTTTCACAAGATGCTATT	TTCAAGAGA	AATAGCATCTTGTGAAAGG	TTTTTT	GGCAAGCAAAAGACGGCATACGAGAT	CTCTAGTCAATCAGCCAGAA	TTCGGAGTCTTCTTTG
132	310124369	LOC100505709	GTTTGAAGACACACCGG	GGAACTGAACTCACAATtT	TTCAAGAGA	AGATTGTGAGTTCAGTTCC	TTTTTT	GGCAAGCAAAAGACGGCATACGAGAT	CGAGCCTTAATGACGCACAA	TTCGGAGTCTTCTTTG
133	310688901	BTF3P16	GTTTGAAGACACACCGG	GGTTTGCACATACAAAGTT	TTCAAGAGA	AACTTTGTATGTGCAAACC	TTTTTT	GGCAAGCAAAAGACGGCATACGAGAT	CTCTCAGGACCAGCATGATA	TTCGGAGTCTTCTTTG
134	310688901	BTF3P16	GTTTGAAGACACACCGG	GGTGCATATGTTTACAAAt	TTCAAGAGA	GTTTGTAAACATATGCACC	TTTTTT	GGCAAGCAAAAGACGGCATACGAGAT	CGAGGACAAGTGATGACCCA	TTCGGAGTCTTCTTTG
135	310688901	BTF3P16	GTTTGAAGACACACCGG	CGGAAAGGTTTGCACATAt	TTCAAGAGA	GTATGTGCAAACCTTTCCG	TTTTTT	GGCAAGCAAAAGACGGCATACGAGAT	CTCTCCACACTGATTAGGAA	TTCGGAGTCTTCTTTG
136	310688901	BTF3P16	GTTTGAAGACACACCGG	GGAAAGGTTTGCACATAtA	TTCAAGAGA	TGTATGTGCAAACCTTTCC	TTTTTT	GGCAAGCAAAAGACGGCATACGAGAT	CGAGGCAACTGGCCGTAATA	TTCGGAGTCTTCTTTG
137	310688901	BTF3P16	GTTTGAAGACACACCGG	CCTGATCTTGTGGAGAATT	TTCAAGAGA	AATTCTCCACAAGATCAGG	TTTTTT	GGCAAGCAAAAGACGGCATACGAGAT	CTCTCTGTACCATGCAATGA	TTCGGAGTCTTCTTTG
138	310688901	BTF3P16	GTTTGAAGACACACCGG	GCTTCACAACATACATCAT	TTCAAGAGA	ATGATGTATGTTGTGAAGC	TTTTTT	GGCAAGCAAAAGACGGCATACGAGAT	CGAGGGCGAAGTATCATCAA	TTCGGAGTCTTCTTTG
139	311893383	ATP5J2	GTTTGAAGACACACCGG	CGTTTCAAAGAGGTTACTA	TTCAAGAGA	TAGTAACCTCTTTGAAACG	TTTTTT	GGCAAGCAAAAGACGGCATACGAGAT	CTGACCTGAAGTCTTAGGAA	TTCGGAGTCTTCTTTG
140	311893383	ATP5J2	GTTTGAAGACACACCGG	GCGTTTCAAAGAGGTTAtT	TTCAAGAGA	AGTAACCTCTTTGAAACGC	TTTTTT	GGCAAGCAAAAGACGGCATACGAGAT	CGAGTCGGAAGCCTTGACAA	TTCGGAGTCTTCTTTG
141	311893383	ATP5J2	GTTTGAAGACACACCGG	CCTAATAGGAATTAACCTt	TTCAAGAGA	GAGGTTAATTCCTATTAGG	TTTTTT	GGCAAGCAAAAGACGGCATACGAGAT	CTGATGAGAAGTCCTGTCAA	TTCGGAGTCTTCTTTG
142	311893383	ATP5J2	GTTTGAAGACACACCGG	GGTACTACAACAAGTACAT	TTCAAGAGA	ATGTACTTGTTGTAGTACC	TTTTTT	GGCAAGCAAAAGACGGCATACGAGAT	CGAGTGCGAAGCGCCTTTAA	TTCGGAGTCTTCTTTG
143	311893383	ATP5J2	GTTTGAAGACACACCGG	GCTGAATCCTTTCATATtt	TTCAAGAGA	GGATATGAAAGGATTCAGC	TTTTTT	GGCAAGCAAAAGACGGCATACGAGAT	CTGCACAGATCCCAGAGGTA	TTCGGAGTCTTCTTTG
144	311893383	ATP5J2	GTTTGAAGACACACCGG	CGTTGCTGAATCCTTTCAT	TTCAAGAGA	ATGAAAGGATTCAGCAACG	TTTTTT	GGCAAGCAAAAGACGGCATACGAGAT	CGATCTGCAACTTCCGATAA	TTCGGAGTCTTCTTTG
145	332308976	RPL4P4	GTTTGAAGACACACCGG	CCAATGATATCGGTGTAtT	TTCAAGAGA	AGTACACCGATATCATTGG	TTTTTT	GGCAAGCAAAAGACGGCATACGAGAT	CTGCCGGGAAGTCTGTATAA	TTCGGAGTCTTCTTTG
146	332308976	RPL4P4	GTTTGAAGACACACCGG	CCCATGCACAAGTTGATTA	TTCAAGAGA	TAATCAACTTGTGCATGGG	TTTTTT	GGCAAGCAAAAGACGGCATACGAGAT	CGATTGTCAAGGCAGTGATA	TTCGGAGTCTTCTTTG
147	332308976	RPL4P4	GTTTGAAGACACACCGG	CCATGCACAAGTTGATTAA	TTCAAGAGA	TTAATCAACTTGTGCATGG	TTTTTT	GGCAAGCAAAAGACGGCATACGAGAT	CTGCCTCAATATCTACAGGA	TTCGGAGTCTTCTTTG
148	332308976	RPL4P4	GTTTGAAGACACACCGG	GGCAGAATGATCATGATTA	TTCAAGAGA	TAATCATGATCATTCTGCC	TTTTTT	GGCAAGCAAAAGACGGCATACGAGAT	CGCAAACTGTGTGCAAGCTA	TTCGGAGTCTTCTTTG
149	332308976	RPL4P4	GTTTGAAGACACACCGG	GCCTGGAATGATATCGAAA	TTCAAGAGA	TTTCGATATCATTCCAGGC	TTTTTT	GGCAAGCAAAAGACGGCATACGAGAT	CGCAACTCTGTCTAAGGAAA	TTCGGAGTCTTCTTTG
150	332308976	RPL4P4	GTTTGAAGACACACCGG	CGCAAGAAGATTCATCGtA	TTCAAGAGA	TGCGATGAATCTTCTTGCG	TTTTTT	GGCAAGCAAAAGACGGCATACGAGAT	CTGCTCAATAGCTGGACAGA	TTCGGAGTCTTCTTTG
151	336176043	LOC100506779	GTTTGAAGACACACCGG	CGGTTCCTTTACTAAAGAt	TTCAAGAGA	GTCTTTAGTAAAGGAACCG	TTTTTT	GGCAAGCAAAAGACGGCATACGAGAT	CGCAATTTACATACCACGGA	TTCGGAGTCTTCTTTG
152	336176043	LOC100506779	GTTTGAAGACACACCGG	GGCTTACAAACCAGTTCTT	TTCAAGAGA	AAGAACTGGTTTGTAAGCC	TTTTTT	GGCAAGCAAAAGACGGCATACGAGAT	CTGCTCTCAATATGCTCAGA	TTCGGAGTCTTCTTTG
153	336176043	LOC100506779	GTTTGAAGACACACCGG	CGTTCCGGCTGATAATTTA	TTCAAGAGA	TAAATTATCAGCCGGAACG	TTTTTT	GGCAAGCAAAAGACGGCATACGAGAT	CGCACGGTAAGGGACTTTAA	TTCGGAGTCTTCTTTG
154	336176043	LOC100506779	GTTTGAAGACACACCGG	GCGAAATGCCTTGTTCTAT	TTCAAGAGA	ATAGAACAAGGCATTTCGC	TTTTTT	GGCAAGCAAAAGACGGCATACGAGAT	CGCAGCATAAGGGAGCTACA	TTCGGAGTCTTCTTTG
155	336176043	LOC100506779	GTTTGAAGACACACCGG	GCTTACAAACCAGTTCTTA	TTCAAGAGA	TAAGAACTGGTTTGTAAGC	TTTTTT	GGCAAGCAAAAGACGGCATACGAGAT	CTGCTTAATTCCTCAGACGA	TTCGGAGTCTTCTTTG
156	336176043	LOC100506779	GTTTGAAGACACACCGG	GGAAGTAAATAGCTCGTTA	TTCAAGAGA	TAACGAGCTATTTACTTCC	TTTTTT	GGCAAGCAAAAGACGGCATACGAGAT	CGCAGTAAGGGCCACAGATA	TTCGGAGTCTTCTTTG
157	338221682	LOC100505894	GTTTGAAGACACACCGG	GCAGAGTTGATAATCTCTt	TTCAAGAGA	GAGAGATTATCAACTCTGC	TTTTTT	GGCAAGCAAAAGACGGCATACGAGAT	CTGCTTGCACGATGAGCGAA	TTCGGAGTCTTCTTTG
158	338221682	LOC100505894	GTTTGAAGACACACCGG	CGCAGCACAGTTTAAACTT	TTCAAGAGA	AAGTTTAAACTGTGCTGCG	TTTTTT	GGCAAGCAAAAGACGGCATACGAGAT	CGCCACTCACATATAATGGA	TTCGGAGTCTTCTTTG
159	338221682	LOC100505894	GTTTGAAGACACACCGG	GGGAATCATCCAATGTGAT	TTCAAGAGA	ATCACATTGGATGATTCCC	TTTTTT	GGCAAGCAAAAGACGGCATACGAGAT	CTGGAGGAAGTGTTCTACAA	TTCGGAGTCTTCTTTG
160	338221682	LOC100505894	GTTTGAAGACACACCGG	GGTAGTTTCACTGGAAAtA	TTCAAGAGA	TGTTTCCAGTGAAACTACC	TTTTTT	GGCAAGCAAAAGACGGCATACGAGAT	GTTATCACATGGTAGAGAGC	TTCGGAGTCTTCTTTG
161	338221682	LOC100505894	GTTTGAAGACACACCGG	GGACAAGCTAATCACTGAA	TTCAAGAGA	TTCAGTGATTAGCTTGTCC	TTTTTT	GGCAAGCAAAAGACGGCATACGAGAT	GTTTCGACTATTCATCAGGC	TTCGGAGTCTTCTTTG
162	338221682	LOC100505894	GTTTGAAGACACACCGG	GGGTCTTTATTGTTGAAAt	TTCAAGAGA	GTTTCAACAATAAAGACCC	TTTTTT	GGCAAGCAAAAGACGGCATACGAGAT	CGCCCACGAATCTATAATGA	TTCGGAGTCTTCTTTG
163	338753426	MTND5P11	GTTTGAAGACACACCGG	CGTGATCCATCATAGAATT	TTCAAGAGA	AATTCTATGATGGATCACG	TTTTTT	GGCAAGCAAAAGACGGCATACGAGAT	CTGGCAACGGTGGCTACTAA	TTCGGAGTCTTCTTTG
164	338753426	MTND5P11	GTTTGAAGACACACCGG	GCGTAGGAATTATATCCTT	TTCAAGAGA	AAGGATATAATTCCTACGC	TTTTTT	GGCAAGCAAAAGACGGCATACGAGAT	CGCCCGCCAAGTGATGTATA	TTCGGAGTCTTCTTTG
165	338753426	MTND5P11	GTTTGAAGACACACCGG	CCTAGACCAAGAAGTCATT	TTCAAGAGA	AATGACTTCTTGGTCTAGG	TTTTTT	GGCAAGCAAAAGACGGCATACGAGAT	CTGGCCTCAATCCTAGTATA	TTCGGAGTCTTCTTTG
166	338753426	MTND5P11	GTTTGAAGACACACCGG	CCTAAGCTTCAAACTAGAT	TTCAAGAGA	ATCTAGTTTGAAGCTTAGG	TTTTTT	GGCAAGCAAAAGACGGCATACGAGAT	CGCCCGCGAACTTGATTAGA	TTCGGAGTCTTCTTTG
167	338753426	MTND5P11	GTTTGAAGACACACCGG	GCCTATAGCACTCGAATAA	TTCAAGAGA	TTATTCGAGTGCTATAGGC	TTTTTT	GGCAAGCAAAAGACGGCATACGAGAT	CTGGCGAGACATATTACCCA	TTCGGAGTCTTCTTTG
168	338753426	MTND5P11	GTTTGAAGACACACCGG	CCTATAGCACTCGAATAAT	TTCAAGAGA	ATTATTCGAGTGCTATAGG	TTTTTT	GGCAAGCAAAAGACGGCATACGAGAT	CGCCGAGGAAGGCTTACTAA	TTCGGAGTCTTCTTTG
169	341915572	LOC100507145	GTTTGAAGACACACCGG	CGGATTCCTCTGAAATATT	TTCAAGAGA	AATATTTCAGAGGAATCCG	TTTTTT	GGCAAGCAAAAGACGGCATACGAGAT	CTGGCTGCAATAGCGCGATA	TTCGGAGTCTTCTTTG
170	341915572	LOC100507145	GTTTGAAGACACACCGG	GCATAAGCTACAGAGTTAt	TTCAAGAGA	GTAACTCTGTAGCTTATGC	TTTTTT	GGCAAGCAAAAGACGGCATACGAGAT	CTGGCTGGACCACTATGCTA	TTCGGAGTCTTCTTTG
171	341915572	LOC100507145	GTTTGAAGACACACCGG	GCTGCAAGCTTTGTATGTA	TTCAAGAGA	TACATACAAAGCTTGCAGC	TTTTTT	GGCAAGCAAAAGACGGCATACGAGAT	CTGGTCGTAAGGTGTTTCAA	TTCGGAGTCTTCTTTG
172	341915572	LOC100507145	GTTTGAAGACACACCGG	CGACAATCTATCAGGTAtA	TTCAAGAGA	TGTACCTGATAGATTGTCG	TTTTTT	GGCAAGCAAAAGACGGCATACGAGAT	CGCCTAGCAAGGGTAGCTTA	TTCGGAGTCTTCTTTG
173	341915572	LOC100507145	GTTTGAAGACACACCGG	GGAACTAACCCTGTCAATA	TTCAAGAGA	TATTGACAGGGTTAGTTCC	TTTTTT	GGCAAGCAAAAGACGGCATACGAGAT	CTGGTGATAAGGTTAGCTCA	TTCGGAGTCTTCTTTG
174	341915572	LOC100507145	GTTTGAAGACACACCGG	GGGTCCTTCAACAATCAAA	TTCAAGAGA	TTTGATTGTTGAAGGACCC	TTTTTT	GGCAAGCAAAAGACGGCATACGAGAT	CGCCTCAAGCTACTGGAAGA	TTCGGAGTCTTCTTTG
175	4503362	DPM1	GTTTGAAGACACACCGG	CCAGGAGCATCTGATTTAA	TTCAAGAGA	TTAAATCAGATGCTCCTGG	TTTTTT	GGCAAGCAAAAGACGGCATACGAGAT	CTGTGTTGACATATCAGGCA	TTCGGAGTCTTCTTTG
176	4503362	DPM1	GTTTGAAGACACACCGG	GCGAGGTTCCAATATCATT	TTCAAGAGA	AATGATATTGGAACCTCGC	TTTTTT	GGCAAGCAAAAGACGGCATACGAGAT	CTCGCTCGACATCAGGGATA	TTCGGAGTCTTCTTTG
177	4503362	DPM1	GTTTGAAGACACACCGG	GCATCTGATTTAACAGGAA	TTCAAGAGA	TTCCTGTTAAATCAGATGC	TTTTTT	GGCAAGCAAAAGACGGCATACGAGAT	CTGTTGCTAAGTGCTCTCAA	TTCGGAGTCTTCTTTG
178	4503362	DPM1	GTTTGAAGACACACCGG	CCAATATCATTTGTGGATt	TTCAAGAGA	GATCCACAAATGATATTGG	TTTTTT	GGCAAGCAAAAGACGGCATACGAGAT	CGCGCCTCAAGTCAGATGAA	TTCGGAGTCTTCTTTG
179	4503362	DPM1	GTTTGAAGACACACCGG	CGAGAGTGGAATCAACTAT	TTCAAGAGA	ATAGTTGATTCCACTCTCG	TTTTTT	GGCAAGCAAAAGACGGCATACGAGAT	CTTACAGCCGACCATATTGA	TTCGGAGTCTTCTTTG
180	4503362	DPM1	GTTTGAAGACACACCGG	GGCAAGACAGTTGAATTAT	TTCAAGAGA	ATAATTCAACTGTCTTGCC	TTTTTT	GGCAAGCAAAAGACGGCATACGAGAT	CGCGGACAAGGGTCTCATAA	TTCGGAGTCTTCTTTG
181	4505488	ODC1	GTTTGAAGACACACCGG	GGATTATCTATGCAAATtt	TTCAAGAGA	GGATTTGCATAGATAATCC	TTTTTT	GGCAAGCAAAAGACGGCATACGAGAT	CTTACGCCAAGTTGTCAGAA	TTCGGAGTCTTCTTTG
182	4505488	ODC1	GTTTGAAGACACACCGG	GCAGATACTATGTTGCATt	TTCAAGAGA	GATGCAACATAGTATCTGC	TTTTTT	GGCAAGCAAAAGACGGCATACGAGAT	GTTATCATCCACTGACGGCA	TTCGGAGTCTTCTTTG
183	4505488	ODC1	GTTTGAAGACACACCGG	GGGACCATGTAACTTAATT	TTCAAGAGA	AATTAAGTTACATGGTCCC	TTTTTT	GGCAAGCAAAAGACGGCATACGAGAT	GTTTCGGACTATATGCTACG	TTCGGAGTCTTCTTTG
184	4505488	ODC1	GTTTGAAGACACACCGG	CGCTTGCAGTTAATATCAT	TTCAAGAGA	ATGATATTAACTGCAAGCG	TTTTTT	GGCAAGCAAAAGACGGCATACGAGAT	CGCGTTGGAAGGCTCTCATA	TTCGGAGTCTTCTTTG
185	4505488	ODC1	GTTTGAAGACACACCGG	GCTGTTAACTGCAAGTTTA	TTCAAGAGA	TAAACTTGCAGTTAACAGC	TTTTTT	GGCAAGCAAAAGACGGCATACGAGAT	CTTAGGTCAATCCCACGATA	TTCGGAGTCTTCTTTG
186	4505488	ODC1	GTTTGAAGACACACCGG	GCATTTGTAGCTTGTACAA	TTCAAGAGA	TTGTACAAGCTACAAATGC	TTTTTT	GGCAAGCAAAAGACGGCATACGAGAT	CGCTAGGCAACTTTCGCTAA	TTCGGAGTCTTCTTTG
187	4505940	POLR2B	GTTTGAAGACACACCGG	CCAATTATGTTGCGGTCAA	TTCAAGAGA	TTGACCGCAACATAATTGG	TTTTTT	GGCAAGCAAAAGACGGCATACGAGAT	CTTCAAGTCTCCCTAGATGA	TTCGGAGTCTTCTTTG
188	4505940	POLR2B	GTTTGAAGACACACCGG	GCTGATGCAACCAAGATTT	TTCAAGAGA	AAATCTTGGTTGCATCAGC	TTTTTT	GGCAAGCAAAAGACGGCATACGAGAT	CGCTCAAGCCGCTGATAGAA	TTCGGAGTCTTCTTTG
189	4505940	POLR2B	GTTTGAAGACACACCGG	GCAATGACTCCAGATGATT	TTCAAGAGA	AATCATCTGGAGTCATTGC	TTTTTT	GGCAAGCAAAAGACGGCATACGAGAT	CTTCACTGACCACTGATTGA	TTCGGAGTCTTCTTTG
190	4505940	POLR2B	GTTTGAAGACACACCGG	GGTCACTTAATTGAATGtt	TTCAAGAGA	GGCATTCAATTAAGTGACC	TTTTTT	GGCAAGCAAAAGACGGCATACGAGAT	CGCTCCACAATTACTGAGAA	TTCGGAGTCTTCTTTG
191	4505940	POLR2B	GTTTGAAGACACACCGG	GGATGATAAGATTCACTtT	TTCAAGAGA	AGAGTGAATCTTATCATCC	TTTTTT	GGCAAGCAAAAGACGGCATACGAGAT	CTTCGGTGAATAGCGGCACA	TTCGGAGTCTTCTTTG
192	4505940	POLR2B	GTTTGAAGACACACCGG	CGAGAACCGTTTGGCAATA	TTCAAGAGA	TATTGCCAAACGGTTCTCG	TTTTTT	GGCAAGCAAAAGACGGCATACGAGAT	CGCTCCTGAAGGGTAGTTAA	TTCGGAGTCTTCTTTG
193	4507230	SSBP1	GTTTGAAGACACACCGG	GCCTAAAGATTAGACTGTA	TTCAAGAGA	TACAGTCTAATCTTTAGGC	TTTTTT	GGCAAGCAAAAGACGGCATACGAGAT	CTTCTCGGAATCCCTAGTAA	TTCGGAGTCTTCTTTG
194	4507230	SSBP1	GTTTGAAGACACACCGG	GCACAGAATATCAGTATTt	TTCAAGAGA	GAATACTGATATTCTGTGC	TTTTTT	GGCAAGCAAAAGACGGCATACGAGAT	CGCTGTAAGGATGCTGAATA	TTCGGAGTCTTCTTTG
195	4507230	SSBP1	GTTTGAAGACACACCGG	GCTTCCAAGGACAAGAATT	TTCAAGAGA	AATTCTTGTCCTTGGAAGC	TTTTTT	GGCAAGCAAAAGACGGCATACGAGAT	CTTCTGGGACACGGAGCATA	TTCGGAGTCTTCTTTG
196	4507230	SSBP1	GTTTGAAGACACACCGG	GGATAGTGAAGTTTACCAA	TTCAAGAGA	TTGGTAAACTTCACTATCC	TTTTTT	GGCAAGCAAAAGACGGCATACGAGAT	CGCTGTTGAAGGAAACGACA	TTCGGAGTCTTCTTTG
197	4507230	SSBP1	GTTTGAAGACACACCGG	GGGATAGTGAAGTTTACtA	TTCAAGAGA	TGGTAAACTTCACTATCCC	TTTTTT	GGCAAGCAAAAGACGGCATACGAGAT	CGGAACTTGTGATAAGCGCA	TTCGGAGTCTTCTTTG
198	4507230	SSBP1	GTTTGAAGACACACCGG	CCGAAACAACTACCAGTTT	TTCAAGAGA	AAACTGGTAGTTGTTTCGG	TTTTTT	GGCAAGCAAAAGACGGCATACGAGAT	CTTGCTCCAATCGTACTGAA	TTCGGAGTCTTCTTTG
199	4507310	SUPT4H1	GTTTGAAGACACACCGG	GGCACAGTAATAGCTTATT	TTCAAGAGA	AATAAGCTATTACTGTGCC	TTTTTT	GGCAAGCAAAAGACGGCATACGAGAT	CGGAATTGAAGGTACTGACA	TTCGGAGTCTTCTTTG
200	4507310	SUPT4H1	GTTTGAAGACACACCGG	GCTCCTTGACCATGTTTAA	TTCAAGAGA	TTAAACATGGTCAAGGAGC	TTTTTT	GGCAAGCAAAAGACGGCATACGAGAT	CTTGGGATACACTGTTACCA	TTCGGAGTCTTCTTTG
201	4507310	SUPT4H1	GTTTGAAGACACACCGG	GCTCTTCCTTTGATGGAAT	TTCAAGAGA	ATTCCATCAAAGGAAGAGC	TTTTTT	GGCAAGCAAAAGACGGCATACGAGAT	CGGATACGAAGGCTATGCAA	TTCGGAGTCTTCTTTG
202	4507310	SUPT4H1	GTTTGAAGACACACCGG	GGTTGGTGGATTAACAGAT	TTCAAGAGA	ATCTGTTAATCCACCAACC	TTTTTT	GGCAAGCAAAAGACGGCATACGAGAT	GAACCTGCGTGACAACTTGA	TTCGGAGTCTTCTTTG
203	4507310	SUPT4H1	GTTTGAAGACACACCGG	CCAGAGACACAGCTATAAA	TTCAAGAGA	TTTATAGCTGTGTCTCTGG	TTTTTT	GGCAAGCAAAAGACGGCATACGAGAT	CGGATGGAATACGATATGCA	TTCGGAGTCTTCTTTG
204	4507310	SUPT4H1	GTTTGAAGACACACCGG	GGAACTAAATGAACAGAAt	TTCAAGAGA	GTTCTGTTCATTTAGTTCC	TTTTTT	GGCAAGCAAAAGACGGCATACGAGAT	GAACGTCTTTCACCAACGAA	TTCGGAGTCTTCTTTG
205	7706336	COPZ1	GTTTGAAGACACACCGG	CCTGATTCTGGACAATGAT	TTCAAGAGA	ATCATTGTCCAGAATCAGG	TTTTTT	GGCAAGCAAAAGACGGCATACGAGAT	CGGCAGCCAAGTCCAGTATA	TTCGGAGTCTTCTTTG
206	7706336	COPZ1	GTTTGAAGACACACCGG	GGCCTTTGAGAAGAACATT	TTCAAGAGA	AATGTTCTTCTCAAAGGCC	TTTTTT	GGCAAGCAAAAGACGGCATACGAGAT	CTACTTAATTGAGACGACGG	TTCGGAGTCTTCTTTG
207	7706336	COPZ1	GTTTGAAGACACACCGG	GGTAGGGATTTATCCAATt	TTCAAGAGA	GATTGGATAAATCCCTACC	TTTTTT	GGCAAGCAAAAGACGGCATACGAGAT	CGGCATCAACTTCTCGTAAA	TTCGGAGTCTTCTTTG
208	7706336	COPZ1	GTTTGAAGACACACCGG	GGATCCTTAAATCTCCATT	TTCAAGAGA	AATGGAGATTTAAGGATCC	TTTTTT	GGCAAGCAAAAGACGGCATACGAGAT	GAAGGCTACTGAAGTTCTGA	TTCGGAGTCTTCTTTG
209	7706336	COPZ1	GTTTGAAGACACACCGG	GGAGAATGGAATACTCAtT	TTCAAGAGA	AGTGAGTATTCCATTCTCC	TTTTTT	GGCAAGCAAAAGACGGCATACGAGAT	CGGCATCGAAGGCGTTCATA	TTCGGAGTCTTCTTTG
210	7706336	COPZ1	GTTTGAAGACACACCGG	GGGTAGGGATTTATCCAAT	TTCAAGAGA	ATTGGATAAATCCCTACCC	TTTTTT	GGCAAGCAAAAGACGGCATACGAGAT	GAAGGGTCGCGCATACATTA	TTCGGAGTCTTCTTTG
211	8922639	KLHDC8A	GTTTGAAGACACACCGG	GGCACAGGAATATTTCCTA	TTCAAGAGA	TAGGAAATATTCCTGTGCC	TTTTTT	GGCAAGCAAAAGACGGCATACGAGAT	CGGCATTCAAGGTAGCGACA	TTCGGAGTCTTCTTTG
212	8922639	KLHDC8A	GTTTGAAGACACACCGG	GCACAGGAATATTTCCTAt	TTCAAGAGA	GTAGGAAATATTCCTGTGC	TTTTTT	GGCAAGCAAAAGACGGCATACGAGAT	CGGCCAACGTCTGCATAATA	TTCGGAGTCTTCTTTG
213	8922639	KLHDC8A	GTTTGAAGACACACCGG	GGAGATGTACAACATCGAT	TTCAAGAGA	ATCGATGTTGTACATCTCC	TTTTTT	GGCAAGCAAAAGACGGCATACGAGAT	GAATAGGCTTACCCACGCGA	TTCGGAGTCTTCTTTG
214	8922639	KLHDC8A	GTTTGAAGACACACCGG	GGAATATTTCCTACCTCTt	TTCAAGAGA	GAGAGGTAGGAAATATTCC	TTTTTT	GGCAAGCAAAAGACGGCATACGAGAT	CGGCCTGGAAGTCACTCATA	TTCGGAGTCTTCTTTG
215	8922639	KLHDC8A	GTTTGAAGACACACCGG	GGCTTATATCTCTTCACtA	TTCAAGAGA	TGGTGAAGAGATATAAGCC	TTTTTT	GGCAAGCAAAAGACGGCATACGAGAT	GACAAGGCGTGGACCTACAA	TTCGGAGTCTTCTTTG
216	8922639	KLHDC8A	GTTTGAAGACACACCGG	GCAGCAGCACAATGATTAA	TTCAAGAGA	TTAATCATTGTGCTGCTGC	TTTTTT	GGCAAGCAAAAGACGGCATACGAGAT	CGGCGGTTAAGTTCTAATCA	TTCGGAGTCTTCTTTG
217	14251213	DDX24	GTTTGAAGACACACCGG	CCCAAATATGTTTGCAGAT	TTCAAGAGA	ATCTGCAAACATATTTGGG	TTTTTT	GGCAAGCAAAAGACGGCATACGAGAT	GACAGTGCAGCCGAATGCTA	TTCGGAGTCTTCTTTG
218	14251213	DDX24	GTTTGAAGACACACCGG	GCATTATCATTTGAGGAAt	TTCAAGAGA	GTTCCTCAAATGATAATGC	TTTTTT	GGCAAGCAAAAGACGGCATACGAGAT	CGGCGTACAATGCCATAGAA	TTCGGAGTCTTCTTTG
219	14251213	DDX24	GTTTGAAGACACACCGG	GGGTCTGGATATTCCTAAA	TTCAAGAGA	TTTAGGAATATCCAGACCC	TTTTTT	GGCAAGCAAAAGACGGCATACGAGAT	GACATCACCTACATCATGGA	TTCGGAGTCTTCTTTG
220	14251213	DDX24	GTTTGAAGACACACCGG	CCTGTAAGGCATATCCAAA	TTCAAGAGA	TTTGGATATGCCTTACAGG	TTTTTT	GGCAAGCAAAAGACGGCATACGAGAT	CGGCTAGGAAGTCAGCATAA	TTCGGAGTCTTCTTTG
221	14251213	DDX24	GTTTGAAGACACACCGG	CCTCATGCAGATTTGCATT	TTCAAGAGA	AATGCAAATCTGCATGAGG	TTTTTT	GGCAAGCAAAAGACGGCATACGAGAT	GACCAGGTAATCTGAGTCAA	TTCGGAGTCTTCTTTG
222	14251213	DDX24	GTTTGAAGACACACCGG	CGGCTGTGGGAATTAATTA	TTCAAGAGA	TAATTAATTCCCACAGCCG	TTTTTT	GGCAAGCAAAAGACGGCATACGAGAT	CGGGTCCGAAGGTTCCTATA	TTCGGAGTCTTCTTTG
223	16117790	RPL35A	GTTTGAAGACACACCGG	CCCTCAAGGATTTAAACTA	TTCAAGAGA	TAGTTTAAATCCTTGAGGG	TTTTTT	GGCAAGCAAAAGACGGCATACGAGAT	CGGGTTACAAGTCCTTCACA	TTCGGAGTCTTCTTTG
224	16117790	RPL35A	GTTTGAAGACACACCGG	GCACACAGCTCTTCTTAAA	TTCAAGAGA	TTTAAGAAGAGCTGTGTGC	TTTTTT	GGCAAGCAAAAGACGGCATACGAGAT	GACCGGCGAATCGAGCATAA	TTCGGAGTCTTCTTTG
225	16117790	RPL35A	GTTTGAAGACACACCGG	CCCGAGATGAAACAGAATT	TTCAAGAGA	AATTCTGTTTCATCTCGGG	TTTTTT	GGCAAGCAAAAGACGGCATACGAGAT	CGGGTTTCACACGAATCCGA	TTCGGAGTCTTCTTTG
226	16117790	RPL35A	GTTTGAAGACACACCGG	CCAAATTCCGAAGCAATtT	TTCAAGAGA	AGATTGCTTCGGAATTTGG	TTTTTT	GGCAAGCAAAAGACGGCATACGAGAT	GACCTCCTAATCCGGTATAA	TTCGGAGTCTTCTTTG
227	16117790	RPL35A	GTTTGAAGACACACCGG	GGATTTGTGCTCTTGTATT	TTCAAGAGA	AATACAAGAGCACAAATCC	TTTTTT	GGCAAGCAAAAGACGGCATACGAGAT	CGGTCATGCCCAATAGTACA	TTCGGAGTCTTCTTTG
228	16117790	RPL35A	GTTTGAAGACACACCGG	GCAAAGAACAACACAGTtA	TTCAAGAGA	TGACTGTGTTGTTCTTTGC	TTTTTT	GGCAAGCAAAAGACGGCATACGAGAT	GACCTTCCAATCTACTGGTA	TTCGGAGTCTTCTTTG
229	16579882	MRPS28	GTTTGAAGACACACCGG	GCATCTATGCTGAGACATT	TTCAAGAGA	AATGTCTCAGCATAGATGC	TTTTTT	GGCAAGCAAAAGACGGCATACGAGAT	CGGTGCCTAAGGTCCAGATA	TTCGGAGTCTTCTTTG
230	16579882	MRPS28	GTTTGAAGACACACCGG	CGAAAGTGGTAGTTCCAAT	TTCAAGAGA	ATTGGAACTACCACTTTCG	TTTTTT	GGCAAGCAAAAGACGGCATACGAGAT	GACGCCTAATGACGCTGAAA	TTCGGAGTCTTCTTTG
231	16579882	MRPS28	GTTTGAAGACACACCGG	GGCTATTAGATCTTGAAtT	TTCAAGAGA	AGTTCAAGATCTAATAGCC	TTTTTT	GGCAAGCAAAAGACGGCATACGAGAT	CGGTGCGGAAGTTCATATAA	TTCGGAGTCTTCTTTG
232	16579882	MRPS28	GTTTGAAGACACACCGG	CCTTTGCTGAAGTCAGTTA	TTCAAGAGA	TAACTGACTTCAGCAAAGG	TTTTTT	GGCAAGCAAAAGACGGCATACGAGAT	GACGCTTGACCCAGAGCATA	TTCGGAGTCTTCTTTG
233	16579882	MRPS28	GTTTGAAGACACACCGG	GCAAAGGATAAACTGGTtA	TTCAAGAGA	TGACCAGTTTATCCTTTGC	TTTTTT	GGCAAGCAAAAGACGGCATACGAGAT	CGGTTGATAAGCTGCTCGAA	TTCGGAGTCTTCTTTG
234	16579882	MRPS28	GTTTGAAGACACACCGG	CGAGTGTTTCTCTTCTTtA	TTCAAGAGA	TGAAGAAGAGAAACACTCG	TTTTTT	GGCAAGCAAAAGACGGCATACGAGAT	GACGTGCCAATCCCGTTAGA	TTCGGAGTCTTCTTTG
235	18105036	COX7A2L	GTTTGAAGACACACCGG	GCGTCATGTACTACAAGTT	TTCAAGAGA	AACTTGTAGTACATGACGC	TTTTTT	GGCAAGCAAAAGACGGCATACGAGAT	CGGTTTACACCCACGATTGA	TTCGGAGTCTTCTTTG
236	18105036	COX7A2L	GTTTGAAGACACACCGG	GCATAAACCCTTTGAAGTT	TTCAAGAGA	AACTTCAAAGGGTTTATGC	TTTTTT	GGCAAGCAAAAGACGGCATACGAGAT	GACGTTTCAATGCAGCGTAA	TTCGGAGTCTTCTTTG
237	18105036	COX7A2L	GTTTGAAGACACACCGG	GGAACAGAGAATACCTGTT	TTCAAGAGA	AACAGGTATTCTCTGTTCC	TTTTTT	GGCAAGCAAAAGACGGCATACGAGAT	CGTACCCGAATGCAGCAGAA	TTCGGAGTCTTCTTTG
238	18105036	COX7A2L	GTTTGAAGACACACCGG	GGCTTGTTAATGTCAGTtT	TTCAAGAGA	AGACTGACATTAACAAGCC	TTTTTT	GGCAAGCAAAAGACGGCATACGAGAT	GACTCAATAGTTGCAGAGGA	TTCGGAGTCTTCTTTG
239	18105036	COX7A2L	GTTTGAAGACACACCGG	CCACAAATTCTCCTTTATt	TTCAAGAGA	GATAAAGGAGAATTTGTGG	TTTTTT	GGCAAGCAAAAGACGGCATACGAGAT	CGTATGTCAAGGGCCTGATA	TTCGGAGTCTTCTTTG
240	18105036	COX7A2L	GTTTGAAGACACACCGG	GCCTCATCTCCTATCTTTA	TTCAAGAGA	TAAAGATAGGAGATGAGGC	TTTTTT	GGCAAGCAAAAGACGGCATACGAGAT	GACTCCGCAATCTCATTAGA	TTCGGAGTCTTCTTTG
241	19528653	FAF1	GTTTGAAGACACACCGG	GCTATCAATGGTGTAATAt	TTCAAGAGA	GTATTACACCATTGATAGC	TTTTTT	GGCAAGCAAAAGACGGCATACGAGAT	CGTCATCGAAGGTCATGGAA	TTCGGAGTCTTCTTTG
242	19528653	FAF1	GTTTGAAGACACACCGG	GGAGATGCCTTATTACAAT	TTCAAGAGA	ATTGTAATAAGGCATCTCC	TTTTTT	GGCAAGCAAAAGACGGCATACGAGAT	GACTCGGGAATCCGCGATAA	TTCGGAGTCTTCTTTG
243	19528653	FAF1	GTTTGAAGACACACCGG	GGTAAAGTTGTTCCCTCAA	TTCAAGAGA	TTGAGGGAACAACTTTACC	TTTTTT	GGCAAGCAAAAGACGGCATACGAGAT	CGTCTGCTAAGGCATTCTAA	TTCGGAGTCTTCTTTG
244	19528653	FAF1	GTTTGAAGACACACCGG	CGAAGCTATTACATTGCTT	TTCAAGAGA	AAGCAATGTAATAGCTTCG	TTTTTT	GGCAAGCAAAAGACGGCATACGAGAT	GACTGGGTACGCCAATGTAA	TTCGGAGTCTTCTTTG
245	19528653	FAF1	GTTTGAAGACACACCGG	GCAGCTATCAATGGTGTAA	TTCAAGAGA	TTACACCATTGATAGCTGC	TTTTTT	GGCAAGCAAAAGACGGCATACGAGAT	GTTATCCACTACTGAGACTG	TTCGGAGTCTTCTTTG
246	19528653	FAF1	GTTTGAAGACACACCGG	GGCATTCTACAAAGTGAAT	TTCAAGAGA	ATTCACTTTGTAGAATGCC	TTTTTT	GGCAAGCAAAAGACGGCATACGAGAT	GTTTCGGGACCTAGTGTCAC	TTCGGAGTCTTCTTTG
247	23110945	PSMA7	GTTTGAAGACACACCGG	CCATTAAGCTGGTGATCAA	TTCAAGAGA	TTGATCACCAGCTTAATGG	TTTTTT	GGCAAGCAAAAGACGGCATACGAGAT	GTTATCGGACATGCTGTGAC	TTCGGAGTCTTCTTTG
248	23110945	PSMA7	GTTTGAAGACACACCGG	CCTGGAGAAGAACTATAtT	TTCAAGAGA	AGTATAGTTCTTCTCCAGG	TTTTTT	GGCAAGCAAAAGACGGCATACGAGAT	GTTTCGTACTGACGGCGACA	TTCGGAGTCTTCTTTG
249	23110945	PSMA7	GTTTGAAGACACACCGG	GCAAGGATAGTCATCAAtA	TTCAAGAGA	TGTTGATGACTATCCTTGC	TTTTTT	GGCAAGCAAAAGACGGCATACGAGAT	CGTCTTTCAAGTCAGGCGAA	TTCGGAGTCTTCTTTG
250	23110945	PSMA7	GTTTGAAGACACACCGG	CCTACAATAAACTTCCGTA	TTCAAGAGA	TACGGAAGTTTATTGTAGG	TTTTTT	GGCAAGCAAAAGACGGCATACGAGAT	GACTGTGAATGAGATGTCCA	TTCGGAGTCTTCTTTG
251	23110945	PSMA7	GTTTGAAGACACACCGG	CGTGGGTTTCGACTTTGAT	TTCAAGAGA	ATCAAAGTCGAAACCCACG	TTTTTT	GGCAAGCAAAAGACGGCATACGAGAT	CGTGATCGAAGGCTGCACAA	TTCGGAGTCTTCTTTG
252	23110945	PSMA7	GTTTGAAGACACACCGG	CCATTCCATTTATTCACAt	TTCAAGAGA	GTGTGAATAAATGGAATGG	TTTTTT	GGCAAGCAAAAGACGGCATACGAGAT	GACTTATGAGCAATCGGACA	TTCGGAGTCTTCTTTG
253	27477119	CORO1C	GTTTGAAGACACACCGG	GGTCGAATTGACAAATCTT	TTCAAGAGA	AAGATTTGTCAATTCGACC	TTTTTT	GGCAAGCAAAAGACGGCATACGAGAT	CGTGCGTCAAGGTTCAGCAA	TTCGGAGTCTTCTTTG
254	27477119	CORO1C	GTTTGAAGACACACCGG	CCTTATAAACTTGGACGAT	TTCAAGAGA	ATCGTCCAAGTTTATAAGG	TTTTTT	GGCAAGCAAAAGACGGCATACGAGAT	GACTTCGGACCCAGATGCTA	TTCGGAGTCTTCTTTG
255	27477119	CORO1C	GTTTGAAGACACACCGG	GCGTATTTCCAAGTTAGAA	TTCAAGAGA	TTCTAACTTGGAAATACGC	TTTTTT	GGCAAGCAAAAGACGGCATACGAGAT	CGTGCTCGAAGGATTTGACA	TTCGGAGTCTTCTTTG
256	27477119	CORO1C	GTTTGAAGACACACCGG	CCCAAAGCATTGTGGATTA	TTCAAGAGA	TAATCCACAATGCTTTGGG	TTTTTT	GGCAAGCAAAAGACGGCATACGAGAT	GACTTCTTACCCATATCGGA	TTCGGAGTCTTCTTTG
257	27477119	CORO1C	GTTTGAAGACACACCGG	GGACAGTGAATTACTCCTA	TTCAAGAGA	TAGGAGTAATTCACTGTCC	TTTTTT	GGCAAGCAAAAGACGGCATACGAGAT	CGTTCCAAGCGCCGGATATA	TTCGGAGTCTTCTTTG
258	27477119	CORO1C	GTTTGAAGACACACCGG	GGAACCAATTGCTCTTCAT	TTCAAGAGA	ATGAAGAGCAATTGGTTCC	TTTTTT	GGCAAGCAAAAGACGGCATACGAGAT	GAGACCGCACCAGGACTTTA	TTCGGAGTCTTCTTTG
259	29171735	PPAP2A	GTTTGAAGACACACCGG	GGTGGAATAATCATTCCAT	TTCAAGAGA	ATGGAATGATTATTCCACC	TTTTTT	GGCAAGCAAAAGACGGCATACGAGAT	CGTTCCTCAAGTGGACGCAA	TTCGGAGTCTTCTTTG
260	29171735	PPAP2A	GTTTGAAGACACACCGG	CGATGGTTACATTGAATAt	TTCAAGAGA	GTATTCAATGTAACCATCG	TTTTTT	GGCAAGCAAAAGACGGCATACGAGAT	CGTTCTCGAAGGGCGATCAA	TTCGGAGTCTTCTTTG
261	29171735	PPAP2A	GTTTGAAGACACACCGG	GCGATGGTTACATTGAATA	TTCAAGAGA	TATTCAATGTAACCATCGC	TTTTTT	GGCAAGCAAAAGACGGCATACGAGAT	GAGAGGCTAATGCAGTTACA	TTCGGAGTCTTCTTTG
262	29171735	PPAP2A	GTTTGAAGACACACCGG	GCGTTATTAGGTGGAATAA	TTCAAGAGA	TTATTCCACCTAATAACGC	TTTTTT	GGCAAGCAAAAGACGGCATACGAGAT	CGTTGCCAATGCACGAGCTA	TTCGGAGTCTTCTTTG
263	29171735	PPAP2A	GTTTGAAGACACACCGG	GGATGTTTGTGATCCAGAT	TTCAAGAGA	ATCTGGATCACAAACATCC	TTTTTT	GGCAAGCAAAAGACGGCATACGAGAT	GAGAGTGCAATGCCGACTAA	TTCGGAGTCTTCTTTG
264	29171735	PPAP2A	GTTTGAAGACACACCGG	GGTTGCAATATTAGTTGtT	TTCAAGAGA	AGCAACTAATATTGCAACC	TTTTTT	GGCAAGCAAAAGACGGCATACGAGAT	CTAACTCGGGCGAAGCAAGA	TTCGGAGTCTTCTTTG
265	31543539	RABIF	GTTTGAAGACACACCGG	CCTGAATGAGCTTTAGTAA	TTCAAGAGA	TTACTAAAGCTCATTCAGG	TTTTTT	GGCAAGCAAAAGACGGCATACGAGAT	CTAACTGGTGGGAAGCTATA	TTCGGAGTCTTCTTTG
266	31543539	RABIF	GTTTGAAGACACACCGG	GCTCTAGAAGAGCAGTATT	TTCAAGAGA	AATACTGCTCTTCTAGAGC	TTTTTT	GGCAAGCAAAAGACGGCATACGAGAT	GAGCATGGACCACGGCTATA	TTCGGAGTCTTCTTTG
267	31543539	RABIF	GTTTGAAGACACACCGG	CCTTGTGATCTACAGTAAT	TTCAAGAGA	ATTACTGTAGATCACAAGG	TTTTTT	GGCAAGCAAAAGACGGCATACGAGAT	CTAAGGTAGGGACCAGCACA	TTCGGAGTCTTCTTTG
268	31543539	RABIF	GTTTGAAGACACACCGG	GCTCTAACAGTTTGATATt	TTCAAGAGA	GATATCAAACTGTTAGAGC	TTTTTT	GGCAAGCAAAAGACGGCATACGAGAT	GAGCCGCCAATGTCACTAGA	TTCGGAGTCTTCTTTG
269	31543539	RABIF	GTTTGAAGACACACCGG	GCTGCTCTAACAGTTTGAT	TTCAAGAGA	ATCAAACTGTTAGAGCAGC	TTTTTT	GGCAAGCAAAAGACGGCATACGAGAT	CTACCCAAGGTCGCGGAATA	TTCGGAGTCTTCTTTG
270	31543539	RABIF	GTTTGAAGACACACCGG	GGCCTTTAATGTGGTATAA	TTCAAGAGA	TTATACCACATTAAAGGCC	TTTTTT	GGCAAGCAAAAGACGGCATACGAGAT	GAGCTGCGAATCGGTATTAA	TTCGGAGTCTTCTTTG
271	31881681	RFC4	GTTTGAAGACACACCGG	GCAGCGATTACTAGACATT	TTCAAGAGA	AATGTCTAGTAATCGCTGC	TTTTTT	GGCAAGCAAAAGACGGCATACGAGAT	CTACTCCCAATCGGGTATAA	TTCGGAGTCTTCTTTG
272	31881681	RFC4	GTTTGAAGACACACCGG	GCAGCAGTTATCTCAGAAT	TTCAAGAGA	ATTCTGAGATAACTGCTGC	TTTTTT	GGCAAGCAAAAGACGGCATACGAGAT	GAGGATGCAATCGTAGTCAA	TTCGGAGTCTTCTTTG
273	31881681	RFC4	GTTTGAAGACACACCGG	CCATGCAAGCATTTCTTAA	TTCAAGAGA	TTAAGAAATGCTTGCATGG	TTTTTT	GGCAAGCAAAAGACGGCATACGAGAT	CTACTTGCACGGAAGCTAAA	TTCGGAGTCTTCTTTG
274	31881681	RFC4	GTTTGAAGACACACCGG	GCCCGTTATTCTCAGATTA	TTCAAGAGA	TAATCTGAGAATAACGGGC	TTTTTT	GGCAAGCAAAAGACGGCATACGAGAT	CTAGGAGGAATCACTCACCA	TTCGGAGTCTTCTTTG
275	31881681	RFC4	GTTTGAAGACACACCGG	CGTCAATCAACTCCATGAT	TTCAAGAGA	ATCATGGAGTTGATTGACG	TTTTTT	GGCAAGCAAAAGACGGCATACGAGAT	GAGGTGAAGTTGCTATACCA	TTCGGAGTCTTCTTTG
276	31881681	RFC4	GTTTGAAGACACACCGG	CCATGATGTGGTTGTAGAA	TTCAAGAGA	TTCTACAACCACATCATGG	TTTTTT	GGCAAGCAAAAGACGGCATACGAGAT	CTAGGTCAATAGCATGAGCA	TTCGGAGTCTTCTTTG
277	33356543	PLCB1	GTTTGAAGACACACCGG	GGATGATGACTCAACTATT	TTCAAGAGA	AATAGTTGAGTCATCATCC	TTTTTT	GGCAAGCAAAAGACGGCATACGAGAT	CTATTCTGAAGGGTGACGAA	TTCGGAGTCTTCTTTG
278	33356543	PLCB1	GTTTGAAGACACACCGG	GCAAGTCCAAGTATTGATT	TTCAAGAGA	AATCAATACTTGGACTTGC	TTTTTT	GGCAAGCAAAAGACGGCATACGAGAT	GAGTCAGCAATCGCAGCTAA	TTCGGAGTCTTCTTTG
279	33356543	PLCB1	GTTTGAAGACACACCGG	GCTTAATCTTCGGCAAGAA	TTCAAGAGA	TTCTTGCCGAAGATTAAGC	TTTTTT	GGCAAGCAAAAGACGGCATACGAGAT	CTCAATTCACACGTCATGGA	TTCGGAGTCTTCTTTG
280	33356543	PLCB1	GTTTGAAGACACACCGG	GGAATGATTCAATACCTtA	TTCAAGAGA	TGAGGTATTGAATCATTCC	TTTTTT	GGCAAGCAAAAGACGGCATACGAGAT	GAGTGTGCAATCGCTGTCAA	TTCGGAGTCTTCTTTG
281	33356543	PLCB1	GTTTGAAGACACACCGG	CCTCGACCTGAAATTGATA	TTCAAGAGA	TATCAATTTCAGGTCGAGG	TTTTTT	GGCAAGCAAAAGACGGCATACGAGAT	CTCACTCAAGTCTCTGGAAA	TTCGGAGTCTTCTTTG
282	33356543	PLCB1	GTTTGAAGACACACCGG	CCTCGGCTTAATGAAATAt	TTCAAGAGA	GTATTTCATTAAGCCGAGG	TTTTTT	GGCAAGCAAAAGACGGCATACGAGAT	GAGTTCATAATCTCGCGCCA	TTCGGAGTCTTCTTTG
283	33859831	SEC11A	GTTTGAAGACACACCGG	CCGAGTCTTGAAGATTCAT	TTCAAGAGA	ATGAATCTTCAAGACTCGG	TTTTTT	GGCAAGCAAAAGACGGCATACGAGAT	CTCAGTCCAAGTGGCTCAGA	TTCGGAGTCTTCTTTG
284	33859831	SEC11A	GTTTGAAGACACACCGG	CCTTCTATTAGGAATGGtA	TTCAAGAGA	TGCCATTCCTAATAGAAGG	TTTTTT	GGCAAGCAAAAGACGGCATACGAGAT	GATCAAGCCGTCCGAATCTA	TTCGGAGTCTTCTTTG
285	33859831	SEC11A	GTTTGAAGACACACCGG	GCATTTCATAGAGGAGATt	TTCAAGAGA	GATCTCCTCTATGAAATGC	TTTTTT	GGCAAGCAAAAGACGGCATACGAGAT	GGAGCTGTACGCATGATACT	TTCGGAGTCTTCTTTG
286	33859831	SEC11A	GTTTGAAGACACACCGG	CCTACAGAGACTTGTAAAT	TTCAAGAGA	ATTTACAAGTCTCTGTAGG	TTTTTT	GGCAAGCAAAAGACGGCATACGAGAT	TACGGAAGTTGGCGTCACTA	TTCGGAGTCTTCTTTG
287	33859831	SEC11A	GTTTGAAGACACACCGG	GGTCGTAAGTCTTAACTTt	TTCAAGAGA	GAAGTTAAGACTTACGACC	TTTTTT	GGCAAGCAAAAGACGGCATACGAGAT	TAGATACCCATTCTCAGCGA	TTCGGAGTCTTCTTTG
288	33859831	SEC11A	GTTTGAAGACACACCGG	GCTCTATTATCAAGTCCTA	TTCAAGAGA	TAGGACTTGATAATAGAGC	TTTTTT	GGCAAGCAAAAGACGGCATACGAGAT	CTCATCATAATCAGCGGACA	TTCGGAGTCTTCTTTG
289	38027922	COPS5	GTTTGAAGACACACCGG	CGAGACAAGATGTTCTCAT	TTCAAGAGA	ATGAGAACATCTTGTCTCG	TTTTTT	GGCAAGCAAAAGACGGCATACGAGAT	GATCCCAAGTGTCTGACGCA	TTCGGAGTCTTCTTTG
290	38027922	COPS5	GTTTGAAGACACACCGG	GCTTACTAATGCAGACTAT	TTCAAGAGA	ATAGTCTGCATTAGTAAGC	TTTTTT	GGCAAGCAAAAGACGGCATACGAGAT	CTCATCGGAAGGGCTCGTAA	TTCGGAGTCTTCTTTG
291	38027922	COPS5	GTTTGAAGACACACCGG	GGTGAAACCATGATCATTA	TTCAAGAGA	TAATGATCATGGTTTCACC	TTTTTT	GGCAAGCAAAAGACGGCATACGAGAT	GATCGACCATCCATCAGAGA	TTCGGAGTCTTCTTTG
292	38027922	COPS5	GTTTGAAGACACACCGG	GCAACAAGAAGATTCGTtT	TTCAAGAGA	AGACGAATCTTCTTGTTGC	TTTTTT	GGCAAGCAAAAGACGGCATACGAGAT	CTCATTCGACCTGCATAGAA	TTCGGAGTCTTCTTTG
293	38027922	COPS5	GTTTGAAGACACACCGG	GGTGTACACTGCAAACAAT	TTCAAGAGA	ATTGTTTGCAGTGTACACC	TTTTTT	GGCAAGCAAAAGACGGCATACGAGAT	GATCGTGCAATGAGGTTACA	TTCGGAGTCTTCTTTG
294	38027922	COPS5	GTTTGAAGACACACCGG	GCTGTTGTGGAATAAATAt	TTCAAGAGA	GTATTTATTCCACAACAGC	TTTTTT	GGCAAGCAAAAGACGGCATACGAGAT	GATCTCCCACCGAGGGTATA	TTCGGAGTCTTCTTTG
295	39930468	RPF2	GTTTGAAGACACACCGG	CCATACGGTGTACTATATA	TTCAAGAGA	TATATAGTACACCGTATGG	TTTTTT	GGCAAGCAAAAGACGGCATACGAGAT	GGATGTAATGGTAGCTCCTA	TTCGGAGTCTTCTTTG
296	39930468	RPF2	GTTTGAAGACACACCGG	GCGATGATTTCGATGTAAt	TTCAAGAGA	GTTACATCGAAATCATCGC	TTTTTT	GGCAAGCAAAAGACGGCATACGAGAT	GATCTGGTAATCCGGTCGAA	TTCGGAGTCTTCTTTG
297	39930468	RPF2	GTTTGAAGACACACCGG	GGGAAGATTTACTTTCGAA	TTCAAGAGA	TTCGAAAGTAAATCTTCCC	TTTTTT	GGCAAGCAAAAGACGGCATACGAGAT	GGATGTCACCGACCACAGAA	TTCGGAGTCTTCTTTG
298	39930468	RPF2	GTTTGAAGACACACCGG	GCTATAAGTTGCTGTTGAA	TTCAAGAGA	TTCAACAGCAACTTATAGC	TTTTTT	GGCAAGCAAAAGACGGCATACGAGAT	GATCTTTCAATGCGGTACGA	TTCGGAGTCTTCTTTG
299	39930468	RPF2	GTTTGAAGACACACCGG	GGCGATGATTTCGATGTAA	TTCAAGAGA	TTACATCGAAATCATCGCC	TTTTTT	GGCAAGCAAAAGACGGCATACGAGAT	GGATGTCGAATTACCGTGAA	TTCGGAGTCTTCTTTG
300	39930468	RPF2	GTTTGAAGACACACCGG	GCACTGAATGGGAAGATTT	TTCAAGAGA	AAATCTTCCCATTCAGTGC	TTTTTT	GGCAAGCAAAAGACGGCATACGAGAT	GATGACCCACTCAGACATGA	TTCGGAGTCTTCTTTG
301	40068058	CIR1	GTTTGAAGACACACCGG	GCATATAACTCTGTGACAT	TTCAAGAGA	ATGTCACAGAGTTATATGC	TTTTTT	GGCAAGCAAAAGACGGCATACGAGAT	GATGCGCTAATCCGCGTGAA	TTCGGAGTCTTCTTTG
302	40068058	CIR1	GTTTGAAGACACACCGG	GGTGCATTAAATGTCACAA	TTCAAGAGA	TTGTGACATTTAATGCACC	TTTTTT	GGCAAGCAAAAGACGGCATACGAGAT	GGCACACTCAGCCGATGTTA	TTCGGAGTCTTCTTTG
303	40068058	CIR1	GTTTGAAGACACACCGG	GGCATAACAACAGTGATTt	TTCAAGAGA	GAATCACTGTTGTTATGCC	TTTTTT	GGCAAGCAAAAGACGGCATACGAGAT	GATGGATACAGGTGATCTCA	TTCGGAGTCTTCTTTG
304	40068058	CIR1	GTTTGAAGACACACCGG	CCTGGTAGTTACAAGCAAA	TTCAAGAGA	TTTGCTTGTAACTACCAGG	TTTTTT	GGCAAGCAAAAGACGGCATACGAGAT	GGCAGGCCACGCTATCTATA	TTCGGAGTCTTCTTTG
305	40068058	CIR1	GTTTGAAGACACACCGG	GCAAGAAAGACTTTCATtt	TTCAAGAGA	GGATGAAAGTCTTTCTTGC	TTTTTT	GGCAAGCAAAAGACGGCATACGAGAT	GGCATACCCTCATCTAGTGA	TTCGGAGTCTTCTTTG
306	40068058	CIR1	GTTTGAAGACACACCGG	GGTTTGCACTGAAACGAAA	TTCAAGAGA	TTTCGTTTCAGTGCAAACC	TTTTTT	GGCAAGCAAAAGACGGCATACGAGAT	GTTATCTGAGAGCCATGTCA	TTCGGAGTCTTCTTTG
307	40538798	UBQLN4	GTTTGAAGACACACCGG	CCAGGATATGATGTCTAAt	TTCAAGAGA	GTTAGACATCATATCCTGG	TTTTTT	GGCAAGCAAAAGACGGCATACGAGAT	GTTTCTGACGCCGATGACGT	TTCGGAGTCTTCTTTG
308	40538798	UBQLN4	GTTTGAAGACACACCGG	GGTTTACTGGAACATAGTt	TTCAAGAGA	GACTATGTTCCAGTAAACC	TTTTTT	GGCAAGCAAAAGACGGCATACGAGAT	GATTCGGTAATGCGCTGTAA	TTCGGAGTCTTCTTTG
309	40538798	UBQLN4	GTTTGAAGACACACCGG	GGAACTGTTGGAAATTCtA	TTCAAGAGA	TGGAATTTCCAACAGTTCC	TTTTTT	GGCAAGCAAAAGACGGCATACGAGAT	GGCCCAGCACTCATAGTATA	TTCGGAGTCTTCTTTG
310	40538798	UBQLN4	GTTTGAAGACACACCGG	GCATATGTGCTTATATGtA	TTCAAGAGA	TGCATATAAGCACATATGC	TTTTTT	GGCAAGCAAAAGACGGCATACGAGAT	GATTTCGTACACCCATCTGA	TTCGGAGTCTTCTTTG
311	40538798	UBQLN4	GTTTGAAGACACACCGG	GGAACAGTTTGGCAACAAT	TTCAAGAGA	ATTGTTGCCAAACTGTTCC	TTTTTT	GGCAAGCAAAAGACGGCATACGAGAT	GCAAGGGTATGGACTACTCA	TTCGGAGTCTTCTTTG
312	40538798	UBQLN4	GTTTGAAGACACACCGG	CCAACCAATGCTAGAATTT	TTCAAGAGA	AAATTCTAGCATTGGTTGG	TTTTTT	GGCAAGCAAAAGACGGCATACGAGAT	GGCCTGGTACGCGATCTTAA	TTCGGAGTCTTCTTTG
313	41327758	ATP5O	GTTTGAAGACACACCGG	GCGTTCCATTAAAGTGAAA	TTCAAGAGA	TTTCACTTTAATGGAACGC	TTTTTT	GGCAAGCAAAAGACGGCATACGAGAT	TACGGACTCGCCCGATAGTT	TTCGGAGTCTTCTTTG
314	41327758	ATP5O	GTTTGAAGACACACCGG	CCAATCTGATCAATTTGtT	TTCAAGAGA	AGCAAATTGATCAGATTGG	TTTTTT	GGCAAGCAAAAGACGGCATACGAGAT	TAGATACGCTGCTAGAGGAA	TTCGGAGTCTTCTTTG
315	41327758	ATP5O	GTTTGAAGACACACCGG	GGCGAGAAATATGTTGAtA	TTCAAGAGA	TGTCAACATATTTCTCGCC	TTTTTT	GGCAAGCAAAAGACGGCATACGAGAT	GCAATACGGCATAATCGTGA	TTCGGAGTCTTCTTTG
316	41327758	ATP5O	GTTTGAAGACACACCGG	GCTTCCAGAACAGATCAAA	TTCAAGAGA	TTTGATCTGTTCTGGAAGC	TTTTTT	GGCAAGCAAAAGACGGCATACGAGAT	GGCGAGGTAGATCCATCACA	TTCGGAGTCTTCTTTG
317	41327758	ATP5O	GTTTGAAGACACACCGG	CCTAAATGACATCACAGtA	TTCAAGAGA	TGCTGTGATGTCATTTAGG	TTTTTT	GGCAAGCAAAAGACGGCATACGAGAT	GCAATGACTTCGACTCCAGA	TTCGGAGTCTTCTTTG
318	41327758	ATP5O	GTTTGAAGACACACCGG	GCTCTTTATTCTGCTGCAT	TTCAAGAGA	ATGCAGCAGAATAAAGAGC	TTTTTT	GGCAAGCAAAAGACGGCATACGAGAT	GGCGAGTAATGTGTATTCCA	TTCGGAGTCTTCTTTG
319	41349493	PRIM1	GTTTGAAGACACACCGG	GCATCATTGACAGAGCATT	TTCAAGAGA	AATGCTCTGTCAATGATGC	TTTTTT	GGCAAGCAAAAGACGGCATACGAGAT	GCACAGCCAGCCAGTAGTTA	TTCGGAGTCTTCTTTG
320	41349493	PRIM1	GTTTGAAGACACACCGG	GCCTATTGATTTGCAGAAA	TTCAAGAGA	TTTCTGCAAATCAATAGGC	TTTTTT	GGCAAGCAAAAGACGGCATACGAGAT	GGCGAGTGACGATCCTTTCA	TTCGGAGTCTTCTTTG
321	41349493	PRIM1	GTTTGAAGACACACCGG	GCAGAACTATATATGTGTt	TTCAAGAGA	GACACATATATAGTTCTGC	TTTTTT	GGCAAGCAAAAGACGGCATACGAGAT	GCACGGCCAATTACTCGATA	TTCGGAGTCTTCTTTG
322	41349493	PRIM1	GTTTGAAGACACACCGG	CGAGCTGCTTAAACTTTAT	TTCAAGAGA	ATAAAGTTTAAGCAGCTCG	TTTTTT	GGCAAGCAAAAGACGGCATACGAGAT	GGCGCGGTAATCTTTAGTCA	TTCGGAGTCTTCTTTG
323	41349493	PRIM1	GTTTGAAGACACACCGG	GCACCTTATGTGAAAGTTT	TTCAAGAGA	AAACTTTCACATAAGGTGC	TTTTTT	GGCAAGCAAAAGACGGCATACGAGAT	GCAGATGTACTCCAACTCAA	TTCGGAGTCTTCTTTG
324	41349493	PRIM1	GTTTGAAGACACACCGG	CCTCAAACCATTGTGGATA	TTCAAGAGA	TATCCACAATGGTTTGAGG	TTTTTT	GGCAAGCAAAAGACGGCATACGAGAT	GGCGGCACACTCGCTATTAA	TTCGGAGTCTTCTTTG
325	41462411	SLC25A35	GTTTGAAGACACACCGG	CCTAAGTGCTGGAATTAtA	TTCAAGAGA	TGTAATTCCAGCACTTAGG	TTTTTT	GGCAAGCAAAAGACGGCATACGAGAT	GCAGCAGTACCGATGAATCA	TTCGGAGTCTTCTTTG
326	41462411	SLC25A35	GTTTGAAGACACACCGG	CCTGGGTATTAGAAATCTA	TTCAAGAGA	TAGATTTCTAATACCCAGG	TTTTTT	GGCAAGCAAAAGACGGCATACGAGAT	GGCGTTGCACTGCTACCTAA	TTCGGAGTCTTCTTTG
327	41462411	SLC25A35	GTTTGAAGACACACCGG	GGAGCATCTTTAAGTTGtA	TTCAAGAGA	TGCAACTTAAAGATGCTCC	TTTTTT	GGCAAGCAAAAGACGGCATACGAGAT	GCAGGAATCGGTAGCACACA	TTCGGAGTCTTCTTTG
328	41462411	SLC25A35	GTTTGAAGACACACCGG	GCTAATTCATAGATCTGtT	TTCAAGAGA	AGCAGATCTATGAATTAGC	TTTTTT	GGCAAGCAAAAGACGGCATACGAGAT	GGCTAGTCAGCACGCTTTCA	TTCGGAGTCTTCTTTG
329	41462411	SLC25A35	GTTTGAAGACACACCGG	CCAACCTGGGTATTAGAAA	TTCAAGAGA	TTTCTAATACCCAGGTTGG	TTTTTT	GGCAAGCAAAAGACGGCATACGAGAT	GGCTCCATACGCATGTAGCA	TTCGGAGTCTTCTTTG
330	41462411	SLC25A35	GTTTGAAGACACACCGG	GCACAGATTAAACCCTCTT	TTCAAGAGA	AAGAGGGTTTAATCTGTGC	TTTTTT	GGCAAGCAAAAGACGGCATACGAGAT	GCAGTAAGTTCGCTTCACCA	TTCGGAGTCTTCTTTG
331	44890066	JUN	GTTTGAAGACACACCGG	GGAGGCATCTTAATTAAtt	TTCAAGAGA	GGTTAATTAAGATGCCTCC	TTTTTT	GGCAAGCAAAAGACGGCATACGAGAT	GGCTCGCTACCAGAACAAGA	TTCGGAGTCTTCTTTG
332	44890066	JUN	GTTTGAAGACACACCGG	GCAGCAGTTGCAAACATTT	TTCAAGAGA	AAATGTTTGCAACTGCTGC	TTTTTT	GGCAAGCAAAAGACGGCATACGAGAT	GCAGTGCAATGGATGTACTA	TTCGGAGTCTTCTTTG
333	44890066	JUN	GTTTGAAGACACACCGG	CCAGCTATCTATATGGAAT	TTCAAGAGA	ATTCCATATAGATAGCTGG	TTTTTT	GGCAAGCAAAAGACGGCATACGAGAT	GGCTCTTGACCCGGTACATA	TTCGGAGTCTTCTTTG
334	44890066	JUN	GTTTGAAGACACACCGG	CGGGAGGCATCTTAATTAA	TTCAAGAGA	TTAATTAAGATGCCTCCCG	TTTTTT	GGCAAGCAAAAGACGGCATACGAGAT	GCAGTTGGACGCACGCTTAA	TTCGGAGTCTTCTTTG
335	44890066	JUN	GTTTGAAGACACACCGG	GCCTACAGATGAACTCTTT	TTCAAGAGA	AAAGAGTTCATCTGTAGGC	TTTTTT	GGCAAGCAAAAGACGGCATACGAGAT	GGCTGCTGACGATATGTTAA	TTCGGAGTCTTCTTTG
336	44890066	JUN	GTTTGAAGACACACCGG	CGTTAACTGTGTATGTAtA	TTCAAGAGA	TGTACATACACAGTTAACG	TTTTTT	GGCAAGCAAAAGACGGCATACGAGAT	GCATCATGGCAGAGACTGTA	TTCGGAGTCTTCTTTG
337	47419925	DCN	GTTTGAAGACACACCGG	CCGATAAAGTTTCTGGCTA	TTCAAGAGA	TAGCCAGAAACTTTATCGG	TTTTTT	GGCAAGCAAAAGACGGCATACGAGAT	GGCTGTATAGGGATCTCATA	TTCGGAGTCTTCTTTG
338	47419925	DCN	GTTTGAAGACACACCGG	GCATTGCTGATACCAATAT	TTCAAGAGA	ATATTGGTATCAGCAATGC	TTTTTT	GGCAAGCAAAAGACGGCATACGAGAT	GCATGATTAGCATAGACGGA	TTCGGAGTCTTCTTTG
339	47419925	DCN	GTTTGAAGACACACCGG	GCTCATTTGAGATAAAGTt	TTCAAGAGA	GACTTTATCTCAAATGAGC	TTTTTT	GGCAAGCAAAAGACGGCATACGAGAT	GGCTTCACAGTAGCTTAGAA	TTCGGAGTCTTCTTTG
340	47419925	DCN	GTTTGAAGACACACCGG	GCATAAGCAGTTTAGAATt	TTCAAGAGA	GATTCTAAACTGCTTATGC	TTTTTT	GGCAAGCAAAAGACGGCATACGAGAT	GCATGGTTACCTACGCCAGA	TTCGGAGTCTTCTTTG
341	47419925	DCN	GTTTGAAGACACACCGG	CCAGATGATTGTCATAGAA	TTCAAGAGA	TTCTATGACAATCATCTGG	TTTTTT	GGCAAGCAAAAGACGGCATACGAGAT	GGGACAGAGTGTTATATCCA	TTCGGAGTCTTCTTTG
342	47419925	DCN	GTTTGAAGACACACCGG	CGCATTGCTGATACCAATA	TTCAAGAGA	TATTGGTATCAGCAATGCG	TTTTTT	GGCAAGCAAAAGACGGCATACGAGAT	GGGAGTTGACGCTACCATCA	TTCGGAGTCTTCTTTG
343	47519458	RTN4	GTTTGAAGACACACCGG	CGTTCAGGAGCATATATtA	TTCAAGAGA	TGATATATGCTCCTGAACG	TTTTTT	GGCAAGCAAAAGACGGCATACGAGAT	GCCCAGTAATCTCTATCAGA	TTCGGAGTCTTCTTTG
344	47519458	RTN4	GTTTGAAGACACACCGG	GCTAGTTGAAGATTCCTtA	TTCAAGAGA	TGAGGAATCTTCAACTAGC	TTTTTT	GGCAAGCAAAAGACGGCATACGAGAT	GGGATGGACGCTATTCACTA	TTCGGAGTCTTCTTTG
345	47519458	RTN4	GTTTGAAGACACACCGG	CCATCAGCTTTAGGATATA	TTCAAGAGA	TATATCCTAAAGCTGATGG	TTTTTT	GGCAAGCAAAAGACGGCATACGAGAT	GCCCGGCGAAGTTGTCTATA	TTCGGAGTCTTCTTTG
346	47519458	RTN4	GTTTGAAGACACACCGG	GCTGTACTGAACTAAATtT	TTCAAGAGA	AGATTTAGTTCAGTACAGC	TTTTTT	GGCAAGCAAAAGACGGCATACGAGAT	GGGATTTCACGCACGCTCTA	TTCGGAGTCTTCTTTG
347	47519458	RTN4	GTTTGAAGACACACCGG	CGTAATAGTAGCAAATCtT	TTCAAGAGA	AGGATTTGCTACTATTACG	TTTTTT	GGCAAGCAAAAGACGGCATACGAGAT	GCCCGTCTAATGAGTGGACA	TTCGGAGTCTTCTTTG
348	47519458	RTN4	GTTTGAAGACACACCGG	GCATATATCACATGTGCTt	TTCAAGAGA	GAGCACATGTGATATATGC	TTTTTT	GGCAAGCAAAAGACGGCATACGAGAT	GGGCAGCTACTAGAGCCTAA	TTCGGAGTCTTCTTTG
349	48255934	CD44	GTTTGAAGACACACCGG	CGCAGATCGATTTGAATAT	TTCAAGAGA	ATATTCAAATCGATCTGCG	TTTTTT	GGCAAGCAAAAGACGGCATACGAGAT	GCCGAGCCAATTCTCTAGTA	TTCGGAGTCTTCTTTG
350	48255934	CD44	GTTTGAAGACACACCGG	GCCTTTGATGGACCAATTA	TTCAAGAGA	TAATTGGTCCATCAAAGGC	TTTTTT	GGCAAGCAAAAGACGGCATACGAGAT	GGGCGATGACTATATCTGAA	TTCGGAGTCTTCTTTG
351	48255934	CD44	GTTTGAAGACACACCGG	GGTGTACTAGTTACACATt	TTCAAGAGA	GATGTGTAACTAGTACACC	TTTTTT	GGCAAGCAAAAGACGGCATACGAGAT	GCCGATAGACGATCAGCCAA	TTCGGAGTCTTCTTTG
352	48255934	CD44	GTTTGAAGACACACCGG	GCTTTGCAAAGTCACATTA	TTCAAGAGA	TAATGTGACTTTGCAAAGC	TTTTTT	GGCAAGCAAAAGACGGCATACGAGAT	GGGCTACCGCATCCAGTATA	TTCGGAGTCTTCTTTG
353	48255934	CD44	GTTTGAAGACACACCGG	GCAACATTGCCTGAAGTTT	TTCAAGAGA	AAACTTCAGGCAATGTTGC	TTTTTT	GGCAAGCAAAAGACGGCATACGAGAT	GCCGCCAGACCGTGATATTA	TTCGGAGTCTTCTTTG
354	48255934	CD44	GTTTGAAGACACACCGG	CCTGGGCTAAGTCATTTAA	TTCAAGAGA	TTAAATGACTTAGCCCAGG	TTTTTT	GGCAAGCAAAAGACGGCATACGAGAT	GGGCTTGTAGAGCTTACTCA	TTCGGAGTCTTCTTTG
355	49410494	TSPYL5	GTTTGAAGACACACCGG	GGTACTGAGCTACTTAAAt	TTCAAGAGA	GTTTAAGTAGCTCAGTACC	TTTTTT	GGCAAGCAAAAGACGGCATACGAGAT	GCCGCGTGAATATGAAGATA	TTCGGAGTCTTCTTTG
356	49410494	TSPYL5	GTTTGAAGACACACCGG	GCACATGGTATTAGTCATt	TTCAAGAGA	GATGACTAATACCATGTGC	TTTTTT	GGCAAGCAAAAGACGGCATACGAGAT	GGTAATCGGAGGCACTCTCA	TTCGGAGTCTTCTTTG
357	49410494	TSPYL5	GTTTGAAGACACACCGG	GGTGCTCATCAAGGAATAT	TTCAAGAGA	ATATTCCTTGATGAGCACC	TTTTTT	GGCAAGCAAAAGACGGCATACGAGAT	GTGCGTTACGGCATCCCTAT	TTCGGAGTCTTCTTTG
358	49410494	TSPYL5	GTTTGAAGACACACCGG	GCCTATATAGAATCCAGAT	TTCAAGAGA	ATCTGGATTCTATATAGGC	TTTTTT	GGCAAGCAAAAGACGGCATACGAGAT	GTGTACGCCTGACCTCGTTT	TTCGGAGTCTTCTTTG
359	49410494	TSPYL5	GTTTGAAGACACACCGG	GCCTTTAAAGTCTTACGAt	TTCAAGAGA	GTCGTAAGACTTTAAAGGC	TTTTTT	GGCAAGCAAAAGACGGCATACGAGAT	GCCGTCGGAATTGCTACGAA	TTCGGAGTCTTCTTTG
360	49410494	TSPYL5	GTTTGAAGACACACCGG	GGTGCACTATCATAATCAt	TTCAAGAGA	GTGATTATGATAGTGCACC	TTTTTT	GGCAAGCAAAAGACGGCATACGAGAT	GGTACGCAGTGGCACCTAAA	TTCGGAGTCTTCTTTG
361	49472826	CFDP1	GTTTGAAGACACACCGG	GCTAAATCAAGAGCAGCTT	TTCAAGAGA	AAGCTGCTCTTGATTTAGC	TTTTTT	GGCAAGCAAAAGACGGCATACGAGAT	GCCTAGCTCATCAGACGGAA	TTCGGAGTCTTCTTTG
362	49472826	CFDP1	GTTTGAAGACACACCGG	CCTGTTTACAATGTGAGtT	TTCAAGAGA	AGCTCACATTGTAAACAGG	TTTTTT	GGCAAGCAAAAGACGGCATACGAGAT	GGTAGCCTAATGTGTGCTCA	TTCGGAGTCTTCTTTG
363	49472826	CFDP1	GTTTGAAGACACACCGG	CCTGTGAGAGGATAATGAA	TTCAAGAGA	TTCATTATCCTCTCACAGG	TTTTTT	GGCAAGCAAAAGACGGCATACGAGAT	GCCTCTCACATATTGCTAGA	TTCGGAGTCTTCTTTG
364	49472826	CFDP1	GTTTGAAGACACACCGG	GGTAACTAAGGAAGTGGAT	TTCAAGAGA	ATCCACTTCCTTAGTTACC	TTTTTT	GGCAAGCAAAAGACGGCATACGAGAT	GGTCCCATACGAGTGGCATA	TTCGGAGTCTTCTTTG
365	49472826	CFDP1	GTTTGAAGACACACCGG	GCTAGAGAAACCTAAAGAA	TTCAAGAGA	TTCTTTAGGTTTCTCTAGC	TTTTTT	GGCAAGCAAAAGACGGCATACGAGAT	GCCTGCGCCATCAGTAGATA	TTCGGAGTCTTCTTTG
366	49472826	CFDP1	GTTTGAAGACACACCGG	GGTGAAGAAGTAAGGGTAA	TTCAAGAGA	TTACCCTTACTTCTTCACC	TTTTTT	GGCAAGCAAAAGACGGCATACGAGAT	GGTCGATAATGTGATGTCCA	TTCGGAGTCTTCTTTG
367	54112116	SF3B1	GTTTGAAGACACACCGG	CCACTTTCTGATGAGGAAT	TTCAAGAGA	ATTCCTCATCAGAAAGTGG	TTTTTT	GGCAAGCAAAAGACGGCATACGAGAT	GCGACTGGACAGATTGCATA	TTCGGAGTCTTCTTTG
368	54112116	SF3B1	GTTTGAAGACACACCGG	GCCGAGAGATCATTTCTAA	TTCAAGAGA	TTAGAAATGATCTCTCGGC	TTTTTT	GGCAAGCAAAAGACGGCATACGAGAT	GGTCGCTTACGGCCAGTTAA	TTCGGAGTCTTCTTTG
369	54112116	SF3B1	GTTTGAAGACACACCGG	CCTCTTATGGATGCAGAAT	TTCAAGAGA	ATTCTGCATCCATAAGAGG	TTTTTT	GGCAAGCAAAAGACGGCATACGAGAT	GCGAGGTGACGATAATTTCA	TTCGGAGTCTTCTTTG
370	54112116	SF3B1	GTTTGAAGACACACCGG	CGACAGTTAGTTGATACTA	TTCAAGAGA	TAGTATCAACTAACTGTCG	TTTTTT	GGCAAGCAAAAGACGGCATACGAGAT	GGTCTACACTATTTGAGCCA	TTCGGAGTCTTCTTTG
371	54112116	SF3B1	GTTTGAAGACACACCGG	GCTATTGTTGCAGAAACAT	TTCAAGAGA	ATGTTTCTGCAACAATAGC	TTTTTT	GGCAAGCAAAAGACGGCATACGAGAT	GCGAGTGGAATTTAGTCCTA	TTCGGAGTCTTCTTTG
372	54112116	SF3B1	GTTTGAAGACACACCGG	CCTGCCTTAATGAATGAAT	TTCAAGAGA	ATTCATTCATTAAGGCAGG	TTTTTT	GGCAAGCAAAAGACGGCATACGAGAT	GGTGACTCAGGATGACTCCA	TTCGGAGTCTTCTTTG
373	54873608	KDM3B	GTTTGAAGACACACCGG	CCTAGCGATCTTTGTAGAA	TTCAAGAGA	TTCTACAAAGATCGCTAGG	TTTTTT	GGCAAGCAAAAGACGGCATACGAGAT	GCGATCTCAATGTCCTCGAA	TTCGGAGTCTTCTTTG
374	54873608	KDM3B	GTTTGAAGACACACCGG	GCAAGATGATTCTACTGTA	TTCAAGAGA	TACAGTAGAATCATCTTGC	TTTTTT	GGCAAGCAAAAGACGGCATACGAGAT	GGTGATGGACGTTTCATACA	TTCGGAGTCTTCTTTG
375	54873608	KDM3B	GTTTGAAGACACACCGG	GGTTGATCTTCACTCGAAA	TTCAAGAGA	TTTCGAGTGAAGATCAACC	TTTTTT	GGCAAGCAAAAGACGGCATACGAGAT	GCGATTGTACTCAAGCGAAA	TTCGGAGTCTTCTTTG
376	54873608	KDM3B	GTTTGAAGACACACCGG	GGACAGTTGATTTCCAAtA	TTCAAGAGA	TGTTGGAAATCAACTGTCC	TTTTTT	GGCAAGCAAAAGACGGCATACGAGAT	GGTGCTATACGGAGTTTCAA	TTCGGAGTCTTCTTTG
377	54873608	KDM3B	GTTTGAAGACACACCGG	GGAGCAAGATGATTCTAtT	TTCAAGAGA	AGTAGAATCATCTTGCTCC	TTTTTT	GGCAAGCAAAAGACGGCATACGAGAT	GCGCACACATTGCAGGAGTA	TTCGGAGTCTTCTTTG
378	54873608	KDM3B	GTTTGAAGACACACCGG	GGCACAGCTCTTTACAATA	TTCAAGAGA	TATTGTAAAGAGCTGTGCC	TTTTTT	GGCAAGCAAAAGACGGCATACGAGAT	GGTGGCGGACTCTCCATATA	TTCGGAGTCTTCTTTG
379	55956903	MAP3K4	GTTTGAAGACACACCGG	CCAGTCGGTCTAATTTGAA	TTCAAGAGA	TTCAAATTAGACCGACTGG	TTTTTT	GGCAAGCAAAAGACGGCATACGAGAT	GCGCACCACGGCGTATTAAA	TTCGGAGTCTTCTTTG
380	55956903	MAP3K4	GTTTGAAGACACACCGG	CCTTCATCTGAGGAGAAAT	TTCAAGAGA	ATTTCTCCTCAGATGAAGG	TTTTTT	GGCAAGCAAAAGACGGCATACGAGAT	GGTTCTTCAGACGCCGCTTA	TTCGGAGTCTTCTTTG
381	55956903	MAP3K4	GTTTGAAGACACACCGG	GCAAATGTTTGTTCCAGAt	TTCAAGAGA	GTCTGGAACAAACATTTGC	TTTTTT	GGCAAGCAAAAGACGGCATACGAGAT	GCGCCGGTAATCCTATGTAA	TTCGGAGTCTTCTTTG
382	55956903	MAP3K4	GTTTGAAGACACACCGG	CCTTGATGAATGAATGCAT	TTCAAGAGA	ATGCATTCATTCATCAAGG	TTTTTT	GGCAAGCAAAAGACGGCATACGAGAT	GTACAGTCCGGCCAAGGTAA	TTCGGAGTCTTCTTTG
383	55956903	MAP3K4	GTTTGAAGACACACCGG	GCTGTATTCAAAGCAGATt	TTCAAGAGA	GATCTGCTTTGAATACAGC	TTTTTT	GGCAAGCAAAAGACGGCATACGAGAT	GCGCCTTGACAGGTATGACA	TTCGGAGTCTTCTTTG
384	55956903	MAP3K4	GTTTGAAGACACACCGG	CCTAGTAGAATATGGACTT	TTCAAGAGA	AAGTCCATATTCTACTAGG	TTTTTT	GGCAAGCAAAAGACGGCATACGAGAT	GCGCTATGAATGTCAGCTAA	TTCGGAGTCTTCTTTG
385	56682958	FTH1	GTTTGAAGACACACCGG	GCGGAATATCTCTTTGAtA	TTCAAGAGA	TGTCAAAGAGATATTCCGC	TTTTTT	GGCAAGCAAAAGACGGCATACGAGAT	GTACCCGTCACCTGGGATTA	TTCGGAGTCTTCTTTG
386	56682958	FTH1	GTTTGAAGACACACCGG	CGGAATATCTCTTTGACAA	TTCAAGAGA	TTGTCAAAGAGATATTCCG	TTTTTT	GGCAAGCAAAAGACGGCATACGAGAT	GCGCTCTGAATCTGTGAGAA	TTCGGAGTCTTCTTTG
387	56682958	FTH1	GTTTGAAGACACACCGG	CGTTGTTCAGTTCTAATtA	TTCAAGAGA	TGATTAGAACTGAACAACG	TTTTTT	GGCAAGCAAAAGACGGCATACGAGAT	GTACGCATATTTAGCCAGCA	TTCGGAGTCTTCTTTG
388	56682958	FTH1	GTTTGAAGACACACCGG	GGGATGAATCAGAAATCTA	TTCAAGAGA	TAGATTTCTGATTCATCCC	TTTTTT	GGCAAGCAAAAGACGGCATACGAGAT	GCGGCGAGAATCTTCCGATA	TTCGGAGTCTTCTTTG
389	56682958	FTH1	GTTTGAAGACACACCGG	GCCGTTGTTCAGTTCTAAT	TTCAAGAGA	ATTAGAACTGAACAACGGC	TTTTTT	GGCAAGCAAAAGACGGCATACGAGAT	GTAGAATTGGTGACCTGACA	TTCGGAGTCTTCTTTG
390	56682958	FTH1	GTTTGAAGACACACCGG	CCGTTGTTCAGTTCTAATt	TTCAAGAGA	GATTAGAACTGAACAACGG	TTTTTT	GGCAAGCAAAAGACGGCATACGAGAT	GCGGCGCGAATGTCTCTTAA	TTCGGAGTCTTCTTTG
391	57242781	MXI1	GTTTGAAGACACACCGG	GCTCATACTACATTGAGTA	TTCAAGAGA	TACTCAATGTAGTATGAGC	TTTTTT	GGCAAGCAAAAGACGGCATACGAGAT	GTAGCGATAGCCATATTCCA	TTCGGAGTCTTCTTTG
392	57242781	MXI1	GTTTGAAGACACACCGG	CCATCTGATATCTATAGTA	TTCAAGAGA	TACTATAGATATCAGATGG	TTTTTT	GGCAAGCAAAAGACGGCATACGAGAT	GCGGGAGCACGATCCTTATA	TTCGGAGTCTTCTTTG
393	57242781	MXI1	GTTTGAAGACACACCGG	GCCTTCATTCAGATGAAtT	TTCAAGAGA	AGTTCATCTGAATGAAGGC	TTTTTT	GGCAAGCAAAAGACGGCATACGAGAT	GTATGGTGAGAGATCCTCCA	TTCGGAGTCTTCTTTG
394	57242781	MXI1	GTTTGAAGACACACCGG	GGATAGCTAATAATGAGtT	TTCAAGAGA	AGCTCATTATTAGCTATCC	TTTTTT	GGCAAGCAAAAGACGGCATACGAGAT	GCGGGAGGACTCATCACTAA	TTCGGAGTCTTCTTTG
395	57242781	MXI1	GTTTGAAGACACACCGG	CCATCTTGGTCATACATTA	TTCAAGAGA	TAATGTATGACCAAGATGG	TTTTTT	GGCAAGCAAAAGACGGCATACGAGAT	GTATTTGGACCGGAGTACCA	TTCGGAGTCTTCTTTG
396	57242781	MXI1	GTTTGAAGACACACCGG	CCTTCATTCAGATGAACTT	TTCAAGAGA	AAGTTCATCTGAATGAAGG	TTTTTT	GGCAAGCAAAAGACGGCATACGAGAT	GCGGGATTAAGTTCCGTACA	TTCGGAGTCTTCTTTG
397	62244043	OCIAD2	GTTTGAAGACACACCGG	CCTTGGAAAGGTATCATAt	TTCAAGAGA	GTATGATACCTTTCCAAGG	TTTTTT	GGCAAGCAAAAGACGGCATACGAGAT	GTCAAGGACGTTGCAGCCTA	TTCGGAGTCTTCTTTG
398	62244043	OCIAD2	GTTTGAAGACACACCGG	GCCTTGGAAAGGTATCATA	TTCAAGAGA	TATGATACCTTTCCAAGGC	TTTTTT	GGCAAGCAAAAGACGGCATACGAGAT	GCGGGTCGAATCTCGCTTAA	TTCGGAGTCTTCTTTG
399	62244043	OCIAD2	GTTTGAAGACACACCGG	CCTCTGAATTTGTACACAT	TTCAAGAGA	ATGTGTACAAATTCAGAGG	TTTTTT	GGCAAGCAAAAGACGGCATACGAGAT	GTCACCCTCCGATAGGATGA	TTCGGAGTCTTCTTTG
400	62244043	OCIAD2	GTTTGAAGACACACCGG	GGTTATTTGGCAGCTAATT	TTCAAGAGA	AATTAGCTGCCAAATAACC	TTTTTT	GGCAAGCAAAAGACGGCATACGAGAT	GCGTCCCAATTATCTTACGA	TTCGGAGTCTTCTTTG
401	62244043	OCIAD2	GTTTGAAGACACACCGG	GCAAGCACAAAGTCATCAT	TTCAAGAGA	ATGATGACTTTGTGCTTGC	TTTTTT	GGCAAGCAAAAGACGGCATACGAGAT	GTCAGCACCAGCCGTGATTA	TTCGGAGTCTTCTTTG
402	62244043	OCIAD2	GTTTGAAGACACACCGG	CCAAGATAAAGATGCCCAT	TTCAAGAGA	ATGGGCATCTTTATCTTGG	TTTTTT	GGCAAGCAAAAGACGGCATACGAGAT	GCGTCTGCAATCTTCTCGAA	TTCGGAGTCTTCTTTG
403	63053520	USP1	GTTTGAAGACACACCGG	GGATTTCACAGATTCTCAA	TTCAAGAGA	TTGAGAATCTGTGAAATCC	TTTTTT	GGCAAGCAAAAGACGGCATACGAGAT	GTCAGCGCACTCCTGGTTTA	TTCGGAGTCTTCTTTG
404	63053520	USP1	GTTTGAAGACACACCGG	CCCTATGTATGAAGGATAT	TTCAAGAGA	ATATCCTTCATACATAGGG	TTTTTT	GGCAAGCAAAAGACGGCATACGAGAT	GCGTGCGGAGACCTCATTTA	TTCGGAGTCTTCTTTG
405	63053520	USP1	GTTTGAAGACACACCGG	CCTATGTATGAAGGATATt	TTCAAGAGA	GATATCCTTCATACATAGG	TTTTTT	GGCAAGCAAAAGACGGCATACGAGAT	GTCAGTTTACGGCACGGCAA	TTCGGAGTCTTCTTTG
406	63053520	USP1	GTTTGAAGACACACCGG	CGGAGGCATTTAAACACTT	TTCAAGAGA	AAGTGTTTAAATGCCTCCG	TTTTTT	GGCAAGCAAAAGACGGCATACGAGAT	GCGTGTGCAATGTGTCTCAA	TTCGGAGTCTTCTTTG
407	63053520	USP1	GTTTGAAGACACACCGG	GCACGATCTGTATATAGTA	TTCAAGAGA	TACTATATACAGATCGTGC	TTTTTT	GGCAAGCAAAAGACGGCATACGAGAT	GTCCAATGGTGGCGATACTA	TTCGGAGTCTTCTTTG
408	63053520	USP1	GTTTGAAGACACACCGG	GGTGTCATACCTAGTGAAA	TTCAAGAGA	TTTCACTAGGTATGACACC	TTTTTT	GGCAAGCAAAAGACGGCATACGAGAT	GCGTGTTCACATCCATCGGA	TTCGGAGTCTTCTTTG
409	65505872	TCEAL4	GTTTGAAGACACACCGG	GCAAAGAAATTTACAGGAt	TTCAAGAGA	GTCCTGTAAATTTCTTTGC	TTTTTT	GGCAAGCAAAAGACGGCATACGAGAT	GTCCAGGTACTGAGCATGAA	TTCGGAGTCTTCTTTG
410	65505872	TCEAL4	GTTTGAAGACACACCGG	CCAGAAGTAACTTGTACTt	TTCAAGAGA	GAGTACAAGTTACTTCTGG	TTTTTT	GGCAAGCAAAAGACGGCATACGAGAT	GCGTTTACAGGGTAGCATAA	TTCGGAGTCTTCTTTG
411	65505872	TCEAL4	GTTTGAAGACACACCGG	GGAAATGTTCATCTGTTAt	TTCAAGAGA	GTAACAGATGAACATTTCC	TTTTTT	GGCAAGCAAAAGACGGCATACGAGAT	GTCCCACTACCTTATGAGGA	TTCGGAGTCTTCTTTG
412	65505872	TCEAL4	GTTTGAAGACACACCGG	CCATGTGCTTTAACGTTAt	TTCAAGAGA	GTAACGTTAAAGCACATGG	TTTTTT	GGCAAGCAAAAGACGGCATACGAGAT	GCTAGGCTAATGTCCGGCTA	TTCGGAGTCTTCTTTG
413	65505872	TCEAL4	GTTTGAAGACACACCGG	GGAGATGAGGAAATGTTAA	TTCAAGAGA	TTAACATTTCCTCATCTCC	TTTTTT	GGCAAGCAAAAGACGGCATACGAGAT	GTCCCGGTAATTGTCTCGAA	TTCGGAGTCTTCTTTG
414	65505872	TCEAL4	GTTTGAAGACACACCGG	GGTTATCTCTGGGTGATTT	TTCAAGAGA	AAATCACCCAGAGATAACC	TTTTTT	GGCAAGCAAAAGACGGCATACGAGAT	GTCCCTCACCTTGGGTAGTA	TTCGGAGTCTTCTTTG
415	66932908	PUM1	GTTTGAAGACACACCGG	GCGATTCCTGTCTAAGAAA	TTCAAGAGA	TTTCTTAGACAGGAATCGC	TTTTTT	GGCAAGCAAAAGACGGCATACGAGAT	GCTCCGGCAGTCACGATTAA	TTCGGAGTCTTCTTTG
416	66932908	PUM1	GTTTGAAGACACACCGG	CCAGAAAGCTCTTGAGTTT	TTCAAGAGA	AAACTCAAGAGCTTTCTGG	TTTTTT	GGCAAGCAAAAGACGGCATACGAGAT	GTCCCTGACAGTGCTGCTTA	TTCGGAGTCTTCTTTG
417	66932908	PUM1	GTTTGAAGACACACCGG	CCAGAAATGTTCTAGTGTA	TTCAAGAGA	TACACTAGAACATTTCTGG	TTTTTT	GGCAAGCAAAAGACGGCATACGAGAT	GCTCCTCGAATGGCTCGTAA	TTCGGAGTCTTCTTTG
418	66932908	PUM1	GTTTGAAGACACACCGG	GCTAATGAAGTGGATCTTt	TTCAAGAGA	GAAGATCCACTTCATTAGC	TTTTTT	GGCAAGCAAAAGACGGCATACGAGAT	GTCCGCCCACGTATTTGAGA	TTCGGAGTCTTCTTTG
419	66932908	PUM1	GTTTGAAGACACACCGG	CCAGTATTATGGAGTTAtT	TTCAAGAGA	AGTAACTCCATAATACTGG	TTTTTT	GGCAAGCAAAAGACGGCATACGAGAT	GCTCGCGCATTAGCATATAA	TTCGGAGTCTTCTTTG
420	66932908	PUM1	GTTTGAAGACACACCGG	GCTGCTTACTATGACCAAA	TTCAAGAGA	TTTGGTCATAGTAAGCAGC	TTTTTT	GGCAAGCAAAAGACGGCATACGAGAT	GTCCGCGCACGATGGTTTAA	TTCGGAGTCTTCTTTG
421	67089146	FDFT1	GTTTGAAGACACACCGG	GGCTGCCTGTTATAATAAt	TTCAAGAGA	GTTATTATAACAGGCAGCC	TTTTTT	GGCAAGCAAAAGACGGCATACGAGAT	GCTCGCGGACCCTGTTATTA	TTCGGAGTCTTCTTTG
422	67089146	FDFT1	GTTTGAAGACACACCGG	CCCTTGAGTTTAGAAATtT	TTCAAGAGA	AGATTTCTAAACTCAAGGG	TTTTTT	GGCAAGCAAAAGACGGCATACGAGAT	GTCCGGGAGGATATTCTATA	TTCGGAGTCTTCTTTG
423	67089146	FDFT1	GTTTGAAGACACACCGG	CCTTAGTTGGTGAAGATAt	TTCAAGAGA	GTATCTTCACCAACTAAGG	TTTTTT	GGCAAGCAAAAGACGGCATACGAGAT	GCTCGGTCAATTCTCTCAGA	TTCGGAGTCTTCTTTG
424	67089146	FDFT1	GTTTGAAGACACACCGG	GCTGCCTGTTATAATAAtt	TTCAAGAGA	GGTTATTATAACAGGCAGC	TTTTTT	GGCAAGCAAAAGACGGCATACGAGAT	GTCCTACCCTGGCATAGTGA	TTCGGAGTCTTCTTTG
425	67089146	FDFT1	GTTTGAAGACACACCGG	CCAGTAAAGGTGGACATTT	TTCAAGAGA	AAATGTCCACCTTTACTGG	TTTTTT	GGCAAGCAAAAGACGGCATACGAGAT	GTCCTGCACCGCTTGGTATA	TTCGGAGTCTTCTTTG
426	67089146	FDFT1	GTTTGAAGACACACCGG	CCAGAGTGTGTTTAACTTt	TTCAAGAGA	GAAGTTAAACACACTCTGG	TTTTTT	GGCAAGCAAAAGACGGCATACGAGAT	GCTGCACTACGCCATATTGA	TTCGGAGTCTTCTTTG
427	68223312	CD47	GTTTGAAGACACACCGG	CCTTTGATGGAGCTCTAAA	TTCAAGAGA	TTTAGAGCTCCATCAAAGG	TTTTTT	GGCAAGCAAAAGACGGCATACGAGAT	GTTATGAGATAGGAGTCCCA	TTCGGAGTCTTCTTTG
428	68223312	CD47	GTTTGAAGACACACCGG	CCCAGGTGAATATTCATTA	TTCAAGAGA	TAATGAATATTCACCTGGG	TTTTTT	GGCAAGCAAAAGACGGCATACGAGAT	GTTTGACCGCGAGGATTCTT	TTCGGAGTCTTCTTTG
429	68223312	CD47	GTTTGAAGACACACCGG	CCTCTGATTTGAAGGCAAA	TTCAAGAGA	TTTGCCTTCAAATCAGAGG	TTTTTT	GGCAAGCAAAAGACGGCATACGAGAT	GCTGGATCACGAGGCTCATA	TTCGGAGTCTTCTTTG
430	68223312	CD47	GTTTGAAGACACACCGG	GCATCTTCTGTATGGACAA	TTCAAGAGA	TTGTCCATACAGAAGATGC	TTTTTT	GGCAAGCAAAAGACGGCATACGAGAT	GTCTATATCCCGAGCCAGGA	TTCGGAGTCTTCTTTG
431	68223312	CD47	GTTTGAAGACACACCGG	GGATAATCCAGGTAACTTT	TTCAAGAGA	AAAGTTACCTGGATTATCC	TTTTTT	GGCAAGCAAAAGACGGCATACGAGAT	GCTGTCCCACCGTTGAGATA	TTCGGAGTCTTCTTTG
432	68223312	CD47	GTTTGAAGACACACCGG	GGAAGAGATATTTACACtT	TTCAAGAGA	AGGTGTAAATATCTCTTCC	TTTTTT	GGCAAGCAAAAGACGGCATACGAGAT	GTCTGGGCAGCACGTTCTTA	TTCGGAGTCTTCTTTG
433	73486657	GOT2	GTTTGAAGACACACCGG	CGACCAAATTGGCATGTTt	TTCAAGAGA	GAACATGCCAATTTGGTCG	TTTTTT	GGCAAGCAAAAGACGGCATACGAGAT	GTTATGCAGATATGGCACGA	TTCGGAGTCTTCTTTG
434	73486657	GOT2	GTTTGAAGACACACCGG	GGAAATAATGCAGTTTCtT	TTCAAGAGA	AGGAAACTGCATTATTTCC	TTTTTT	GGCAAGCAAAAGACGGCATACGAGAT	GTTTGACTATCAGGATCAGC	TTCGGAGTCTTCTTTG
435	73486657	GOT2	GTTTGAAGACACACCGG	CCTCTTGAATGATAGTGtA	TTCAAGAGA	TGCACTATCATTCAAGAGG	TTTTTT	GGCAAGCAAAAGACGGCATACGAGAT	GCTGTTTCACGAGCAGTGCA	TTCGGAGTCTTCTTTG
436	73486657	GOT2	GTTTGAAGACACACCGG	CGAACAGGGCATTAATGTT	TTCAAGAGA	AACATTAATGCCCTGTTCG	TTTTTT	GGCAAGCAAAAGACGGCATACGAGAT	GTGACCGGATGCCAGACTAA	TTCGGAGTCTTCTTTG
437	73486657	GOT2	GTTTGAAGACACACCGG	CGTCTGGAATATTAAACtA	TTCAAGAGA	TGGTTTAATATTCCAGACG	TTTTTT	GGCAAGCAAAAGACGGCATACGAGAT	GCTTCTAGCATATAGGCAGA	TTCGGAGTCTTCTTTG
438	73486657	GOT2	GTTTGAAGACACACCGG	GCACTGCAGAAATGATGTT	TTCAAGAGA	AACATCATTTCTGCAGTGC	TTTTTT	GGCAAGCAAAAGACGGCATACGAGAT	GTGACTCCAGAGAGCTTTGA	TTCGGAGTCTTCTTTG
439	73747882	ADAM10	GTTTGAAGACACACCGG	CCAGTCATGTTAAAGCGAT	TTCAAGAGA	ATCGCTTTAACATGACTGG	TTTTTT	GGCAAGCAAAAGACGGCATACGAGAT	GCTTGTGAATGTGGACTACA	TTCGGAGTCTTCTTTG
440	73747882	ADAM10	GTTTGAAGACACACCGG	GGAATCCGTAACATCAGTT	TTCAAGAGA	AACTGATGTTACGGATTCC	TTTTTT	GGCAAGCAAAAGACGGCATACGAGAT	GTGATTACCGTCCGAGCCAA	TTCGGAGTCTTCTTTG
441	73747882	ADAM10	GTTTGAAGACACACCGG	CCAACCTATTTGTGGAAAT	TTCAAGAGA	ATTTCCACAAATAGGTTGG	TTTTTT	GGCAAGCAAAAGACGGCATACGAGAT	GGAAGTCATTTGAGACCGTA	TTCGGAGTCTTCTTTG
442	73747882	ADAM10	GTTTGAAGACACACCGG	CCAGATATCCAGTCATGTT	TTCAAGAGA	AACATGACTGGATATCTGG	TTTTTT	GGCAAGCAAAAGACGGCATACGAGAT	GTGCCGGGACTGATCCTATA	TTCGGAGTCTTCTTTG
443	73747882	ADAM10	GTTTGAAGACACACCGG	GCAAACTTGGCTCTCAATA	TTCAAGAGA	TATTGAGAGCCAAGTTTGC	TTTTTT	GGCAAGCAAAAGACGGCATACGAGAT	TCACTTGACATTGTATGCCC	TTCGGAGTCTTCTTTG
444	73747882	ADAM10	GTTTGAAGACACACCGG	CCTTGTTATATGCAGACAT	TTCAAGAGA	ATGTCTGCATATAACAAGG	TTTTTT	GGCAAGCAAAAGACGGCATACGAGAT	TCACTTTACGCTTGATCCGG	TTCGGAGTCTTCTTTG
445	75709206	OXSR1	GTTTGAAGACACACCGG	CCAGAGTTCCGTTAGTAAA	TTCAAGAGA	TTTACTAACGGAACTCTGG	TTTTTT	GGCAAGCAAAAGACGGCATACGAGAT	GGAAGTGTTGTCACGATCAA	TTCGGAGTCTTCTTTG
446	75709206	OXSR1	GTTTGAAGACACACCGG	GCTGAGATTTCTACAGCAA	TTCAAGAGA	TTGCTGTAGAAATCTCAGC	TTTTTT	GGCAAGCAAAAGACGGCATACGAGAT	GTGCTTCCACGGATACTGAA	TTCGGAGTCTTCTTTG
447	75709206	OXSR1	GTTTGAAGACACACCGG	CCAATAAGTGGAGATTCtT	TTCAAGAGA	AGGAATCTCCACTTATTGG	TTTTTT	GGCAAGCAAAAGACGGCATACGAGAT	GGAATAGGTGGACTCACTCA	TTCGGAGTCTTCTTTG
448	75709206	OXSR1	GTTTGAAGACACACCGG	GGCTGGAATATCTGCATAA	TTCAAGAGA	TTATGCAGATATTCCAGCC	TTTTTT	GGCAAGCAAAAGACGGCATACGAGAT	GTGGATGACTATGCAGATCA	TTCGGAGTCTTCTTTG
449	75709206	OXSR1	GTTTGAAGACACACCGG	GGTGATATTACCCGAAATA	TTCAAGAGA	TATTTCGGGTAATATCACC	TTTTTT	GGCAAGCAAAAGACGGCATACGAGAT	GGACCTAGACCGGCATATCA	TTCGGAGTCTTCTTTG
450	75709206	OXSR1	GTTTGAAGACACACCGG	CCGTGGTTATGATTTCAAA	TTCAAGAGA	TTTGAAATCATAACCACGG	TTTTTT	GGCAAGCAAAAGACGGCATACGAGAT	GTGGGTGACGCCTCCATATA	TTCGGAGTCTTCTTTG
451	75905820	TIMP3	GTTTGAAGACACACCGG	GCTTTGTGACTTCCAAGAA	TTCAAGAGA	TTCTTGGAAGTCACAAAGC	TTTTTT	GGCAAGCAAAAGACGGCATACGAGAT	GGACGGTTACCATCTTCACA	TTCGGAGTCTTCTTTG
452	75905820	TIMP3	GTTTGAAGACACACCGG	CCAGAATAGTGTTTAGCTt	TTCAAGAGA	GAGCTAAACACTATTCTGG	TTTTTT	GGCAAGCAAAAGACGGCATACGAGAT	GTGGTGTGACCTCGCCATTA	TTCGGAGTCTTCTTTG
453	75905820	TIMP3	GTTTGAAGACACACCGG	GGCTACCTAAGGTTAACAT	TTCAAGAGA	ATGTTAACCTTAGGTAGCC	TTTTTT	GGCAAGCAAAAGACGGCATACGAGAT	GGACTGGCACATCCCGTATA	TTCGGAGTCTTCTTTG
454	75905820	TIMP3	GTTTGAAGACACACCGG	GGTTGTAACTGCAAGATtA	TTCAAGAGA	TGATCTTGCAGTTACAACC	TTTTTT	GGCAAGCAAAAGACGGCATACGAGAT	GTGGTGTTACGATTTCAGCA	TTCGGAGTCTTCTTTG
455	75905820	TIMP3	GTTTGAAGACACACCGG	CCATTTCAGGATCAGTCAA	TTCAAGAGA	TTGACTGATCCTGAAATGG	TTTTTT	GGCAAGCAAAAGACGGCATACGAGAT	GGAGACTTAGAGGCACCCTA	TTCGGAGTCTTCTTTG
456	75905820	TIMP3	GTTTGAAGACACACCGG	GCAAATTTAGCACTTGGAA	TTCAAGAGA	TTCCAAGTGCTAAATTTGC	TTTTTT	GGCAAGCAAAAGACGGCATACGAGAT	CTCGCTTACGACAGACTGGA	TTCGGAGTCTTCTTTG
457	78000204	PSMD4	GTTTGAAGACACACCGG	GGATGCTGTCAACATAGTT	TTCAAGAGA	AACTATGTTGACAGCATCC	TTTTTT	GGCAAGCAAAAGACGGCATACGAGAT	GGAGAGGCACCGTTCACATA	TTCGGAGTCTTCTTTG
458	78000204	PSMD4	GTTTGAAGACACACCGG	GCTGTCAACATAGTTTGTt	TTCAAGAGA	GACAAACTATGTTGACAGC	TTTTTT	GGCAAGCAAAAGACGGCATACGAGAT	GTGTATGTAGAGCATTGCCA	TTCGGAGTCTTCTTTG
459	78000204	PSMD4	GTTTGAAGACACACCGG	CCTTCGTGTATCTATGGAA	TTCAAGAGA	TTCCATAGATACACGAAGG	TTTTTT	GGCAAGCAAAAGACGGCATACGAGAT	GGAGGAGCACTGATTACTAA	TTCGGAGTCTTCTTTG
460	78000204	PSMD4	GTTTGAAGACACACCGG	GGAATCAGCAGACATTGAT	TTCAAGAGA	ATCAATGTCTGCTGATTCC	TTTTTT	GGCAAGCAAAAGACGGCATACGAGAT	GTGTGATGACTCCCACCATA	TTCGGAGTCTTCTTTG
461	78000204	PSMD4	GTTTGAAGACACACCGG	CCTTATCACACTGGCTAAT	TTCAAGAGA	ATTAGCCAGTGTGATAAGG	TTTTTT	GGCAAGCAAAAGACGGCATACGAGAT	GGAGGCGACGCATCTCATTA	TTCGGAGTCTTCTTTG
462	78000204	PSMD4	GTTTGAAGACACACCGG	GGAAGAGCAGATTGCTTAT	TTCAAGAGA	ATAAGCAATCTGCTCTTCC	TTTTTT	GGCAAGCAAAAGACGGCATACGAGAT	GTGTGCCTACGATTGGTCAA	TTCGGAGTCTTCTTTG
463	78190459	RPL23	GTTTGAAGACACACCGG	GGCGTTAAAGTTCATATtt	TTCAAGAGA	GGATATGAACTTTAACGCC	TTTTTT	GGCAAGCAAAAGACGGCATACGAGAT	GTTATGCCACCCGCGTAGAT	TTCGGAGTCTTCTTTG
464	78190459	RPL23	GTTTGAAGACACACCGG	GCGTTAAAGTTCATATCtt	TTCAAGAGA	GGGATATGAACTTTAACGC	TTTTTT	GGCAAGCAAAAGACGGCATACGAGAT	GTTTGATACGCCGATGCACG	TTCGGAGTCTTCTTTG
465	78190459	RPL23	GTTTGAAGACACACCGG	GCATGATTCTCCAGTATAT	TTCAAGAGA	ATATACTGGAGAATCATGC	TTTTTT	GGCAAGCAAAAGACGGCATACGAGAT	GGAGGCTGACTCATACGCAA	TTCGGAGTCTTCTTTG
466	78190459	RPL23	GTTTGAAGACACACCGG	GGTGCGAAATTCCGGATTT	TTCAAGAGA	AAATCCGGAATTTCGCACC	TTTTTT	GGCAAGCAAAAGACGGCATACGAGAT	GTGTGCTGACGCTCATTTCA	TTCGGAGTCTTCTTTG
467	78190459	RPL23	GTTTGAAGACACACCGG	CGAAAGTCATACCGTAGAA	TTCAAGAGA	TTCTACGGTATGACTTTCG	TTTTTT	GGCAAGCAAAAGACGGCATACGAGAT	GGAGGTCACCCTATCCTATA	TTCGGAGTCTTCTTTG
468	78190459	RPL23	GTTTGAAGACACACCGG	GGAGTCATAGTGAACAATA	TTCAAGAGA	TATTGTTCACTATGACTCC	TTTTTT	GGCAAGCAAAAGACGGCATACGAGAT	GTGTGGGTACTATGCCATCA	TTCGGAGTCTTCTTTG
469	83267865	DYNLL1	GTTTGAAGACACACCGG	CGGTAGTTATGTGACACAT	TTCAAGAGA	ATGTGTCACATAACTACCG	TTTTTT	GGCAAGCAAAAGACGGCATACGAGAT	GGAGTAGCACGGCCATCTAA	TTCGGAGTCTTCTTTG
470	83267865	DYNLL1	GTTTGAAGACACACCGG	CGCTGGAGAAATACAACAT	TTCAAGAGA	ATGTTGTATTTCTCCAGCG	TTTTTT	GGCAAGCAAAAGACGGCATACGAGAT	GTTAATGCCTCACCACGAGA	TTCGGAGTCTTCTTTG
471	83267865	DYNLL1	GTTTGAAGACACACCGG	GCAGCCTAAATTCCAAATA	TTCAAGAGA	TATTTGGAATTTAGGCTGC	TTTTTT	GGCAAGCAAAAGACGGCATACGAGAT	TACGGAGAGGATCGTCCATC	TTCGGAGTCTTCTTTG
472	83267865	DYNLL1	GTTTGAAGACACACCGG	GGCTCATATCAAGAAGGAA	TTCAAGAGA	TTCCTTCTTGATATGAGCC	TTTTTT	GGCAAGCAAAAGACGGCATACGAGAT	TAGATAGAGTAGGCACTGAC	TTCGGAGTCTTCTTTG
473	83267865	DYNLL1	GTTTGAAGACACACCGG	GCATTCTCTGTACTAGTTT	TTCAAGAGA	AAACTAGTACAGAGAATGC	TTTTTT	GGCAAGCAAAAGACGGCATACGAGAT	GGAGTCACAGTGCCCAGTAA	TTCGGAGTCTTCTTTG
474	83267865	DYNLL1	GTTTGAAGACACACCGG	CCATTCTTCTGTTCAAATt	TTCAAGAGA	GATTTGAACAGAAGAATGG	TTTTTT	GGCAAGCAAAAGACGGCATACGAGAT	GTGCTCCTACCTAGCGTGAT	TTCGGAGTCTTCTTTG
475	83281442	TRMU	GTTTGAAGACACACCGG	GGTCACTATGCAAGAACTT	TTCAAGAGA	AAGTTCTTGCATAGTGACC	TTTTTT	GGCAAGCAAAAGACGGCATACGAGAT	GTGTATAGATTCAGCTCAGC	TTCGGAGTCTTCTTTG
476	83281442	TRMU	GTTTGAAGACACACCGG	CCTGACATAGTTTGCAAtA	TTCAAGAGA	TGTTGCAAACTATGTCAGG	TTTTTT	GGCAAGCAAAAGACGGCATACGAGAT	GTTAGTTTACCGTGCCACCA	TTCGGAGTCTTCTTTG
477	83281442	TRMU	GTTTGAAGACACACCGG	GGTTCTGGGAACACATAAA	TTCAAGAGA	TTTATGTGTTCCCAGAACC	TTTTTT	GGCAAGCAAAAGACGGCATACGAGAT	GGATCGCACCGCATCTGATA	TTCGGAGTCTTCTTTG
478	83281442	TRMU	GTTTGAAGACACACCGG	CGACAAAGACTGTGAAGAT	TTCAAGAGA	ATCTTCACAGTCTTTGTCG	TTTTTT	GGCAAGCAAAAGACGGCATACGAGAT	GTTATATCATCCCACTCGGA	TTCGGAGTCTTCTTTG
479	83281442	TRMU	GTTTGAAGACACACCGG	GGAAGATGAAGAAGTCTTT	TTCAAGAGA	AAAGACTTCTTCATCTTCC	TTTTTT	GGCAAGCAAAAGACGGCATACGAGAT	GGATCGGACCATTCTCACTA	TTCGGAGTCTTCTTTG
480	83281442	TRMU	GTTTGAAGACACACCGG	GGGATTAACGAAAGAGTTT	TTCAAGAGA	AAACTCTTTCGTTAATCCC	TTTTTT	GGCAAGCAAAAGACGGCATACGAGAT	GTTATGTACTCATCCCAGCA	TTCGGAGTCTTCTTTG
481	83641897	GNB2L1	GTTTGAAGACACACCGG	CCATGTTATGGGATCTCAA	TTCAAGAGA	TTGAGATCCCATAACATGG	TTTTTT	GGCAAGCAAAAGACGGCATACGAGAT	GGATCTTTAGAGCAGCTAGA	TTCGGAGTCTTCTTTG
482	83641897	GNB2L1	GTTTGAAGACACACCGG	GCACACGCTAGAAGTTTAT	TTCAAGAGA	ATAAACTTCTAGCGTGTGC	TTTTTT	GGCAAGCAAAAGACGGCATACGAGAT	GTTCCACCGCAGGCGATATA	TTCGGAGTCTTCTTTG
483	83641897	GNB2L1	GTTTGAAGACACACCGG	GCAAGAAGTTATCAGTAtt	TTCAAGAGA	GGTACTGATAACTTCTTGC	TTTTTT	GGCAAGCAAAAGACGGCATACGAGAT	GGATGGCGACATGCTCACTA	TTCGGAGTCTTCTTTG
484	83641897	GNB2L1	GTTTGAAGACACACCGG	GGCAGAGCTTTACAAATAA	TTCAAGAGA	TTATTTGTAAAGCTCTGCC	TTTTTT	GGCAAGCAAAAGACGGCATACGAGAT	GTTCCCGTACATTGAAGAGA	TTCGGAGTCTTCTTTG
485	83641897	GNB2L1	GTTTGAAGACACACCGG	CGAAGGCAAACACCTTTAt	TTCAAGAGA	GTAAAGGTGTTTGCCTTCG	TTTTTT	GGCAAGCAAAAGACGGCATACGAGAT	GTTCGGGACCGCTGCTATTA	TTCGGAGTCTTCTTTG
486	83641897	GNB2L1	GTTTGAAGACACACCGG	CGAGATAAGACCATCATtA	TTCAAGAGA	TGATGATGGTCTTATCTCG	TTTTTT	GGCAAGCAAAAGACGGCATACGAGAT	TCAGACGGCGGACCAGAATA	TTCGGAGTCTTCTTTG
487	83656780	EIF2A	GTTTGAAGACACACCGG	GCTGTAGTGCAATTACCAA	TTCAAGAGA	TTGGTAATTGCACTACAGC	TTTTTT	GGCAAGCAAAAGACGGCATACGAGAT	GTTCTTACCTTCCACTAGGA	TTCGGAGTCTTCTTTG
488	83656780	EIF2A	GTTTGAAGACACACCGG	CGTAATGCAGCCTACTATA	TTCAAGAGA	TATAGTAGGCTGCATTACG	TTTTTT	GGCAAGCAAAAGACGGCATACGAGAT	TCAGACTCCTAGCATTCGGA	TTCGGAGTCTTCTTTG
489	83656780	EIF2A	GTTTGAAGACACACCGG	GCTCTATCTTGCACAAGTA	TTCAAGAGA	TACTTGTGCAAGATAGAGC	TTTTTT	GGCAAGCAAAAGACGGCATACGAGAT	GTTGCTCGACGCCCTTGATA	TTCGGAGTCTTCTTTG
490	83656780	EIF2A	GTTTGAAGACACACCGG	CCTAAAGTTGCAACAGCTT	TTCAAGAGA	AAGCTGTTGCAACTTTAGG	TTTTTT	GGCAAGCAAAAGACGGCATACGAGAT	TCAGATGGCCGAGCAACGTA	TTCGGAGTCTTCTTTG
491	83656780	EIF2A	GTTTGAAGACACACCGG	GGTGATATATACCATGTAA	TTCAAGAGA	TTACATGGTATATATCACC	TTTTTT	GGCAAGCAAAAGACGGCATACGAGAT	GTTGGATCACCGGCATCGTA	TTCGGAGTCTTCTTTG
492	83656780	EIF2A	GTTTGAAGACACACCGG	GCTTTAGGTCACTATGATA	TTCAAGAGA	TATCATAGTGACCTAAAGC	TTTTTT	GGCAAGCAAAAGACGGCATACGAGAT	TCAGTAGGAGATTGAGTCCA	TTCGGAGTCTTCTTTG
493	84875540	CYB5R4	GTTTGAAGACACACCGG	CGTAGCAAGGTACCTTTAA	TTCAAGAGA	TTAAAGGTACCTTGCTACG	TTTTTT	GGCAAGCAAAAGACGGCATACGAGAT	GTTGGGAGATATGTCACACA	TTCGGAGTCTTCTTTG
494	84875540	CYB5R4	GTTTGAAGACACACCGG	GCTGTTCTGAAAGACTATt	TTCAAGAGA	GATAGTCTTTCAGAACAGC	TTTTTT	GGCAAGCAAAAGACGGCATACGAGAT	GTTGGTGGACTGATCTCACA	TTCGGAGTCTTCTTTG
495	84875540	CYB5R4	GTTTGAAGACACACCGG	CCATTGGGCAACATGTTTA	TTCAAGAGA	TAAACATGTTGCCCAATGG	TTTTTT	GGCAAGCAAAAGACGGCATACGAGAT	TCATGGCACGGCGCGTATTA	TTCGGAGTCTTCTTTG
496	84875540	CYB5R4	GTTTGAAGACACACCGG	CCTTATATGGAGTATCATt	TTCAAGAGA	GATGATACTCCATATAAGG	TTTTTT	GGCAAGCAAAAGACGGCATACGAGAT	GTTATGCTACAGGGCGTCAC	TTCGGAGTCTTCTTTG
497	84875540	CYB5R4	GTTTGAAGACACACCGG	CCAGTTAATTTCCAAGGAA	TTCAAGAGA	TTCCTTGGAAATTAACTGG	TTTTTT	GGCAAGCAAAAGACGGCATACGAGAT	GTTTGATCCCTACGGAGAGA	TTCGGAGTCTTCTTTG
498	84875540	CYB5R4	GTTTGAAGACACACCGG	GGCAACATGTTTACCTCAA	TTCAAGAGA	TTGAGGTAAACATGTTGCC	TTTTTT	GGCAAGCAAAAGACGGCATACGAGAT	GTTGTGCAGGATTATCGACA	TTCGGAGTCTTCTTTG
499	87159814	ATP6V1E1	GTTTGAAGACACACCGG	GGCTTTCATTGAACAAGAA	TTCAAGAGA	TTCTTGTTCAATGAAAGCC	TTTTTT	GGCAAGCAAAAGACGGCATACGAGAT	TCCACTAGGTCAGCCTGGTA	TTCGGAGTCTTCTTTG
500	87159814	ATP6V1E1	GTTTGAAGACACACCGG	GGCAATTCCTATGTACAAA	TTCAAGAGA	TTTGTACATAGGAATTGCC	TTTTTT	GGCAAGCAAAAGACGGCATACGAGAT	TCCACTGCACGTTAGCGGAA	TTCGGAGTCTTCTTTG
501	87159814	ATP6V1E1	GTTTGAAGACACACCGG	CCTCATCTGTAAATGTGAT	TTCAAGAGA	ATCACATTTACAGATGAGG	TTTTTT	GGCAAGCAAAAGACGGCATACGAGAT	GTTTCACGCTATGCGAGCCA	TTCGGAGTCTTCTTTG
502	87159814	ATP6V1E1	GTTTGAAGACACACCGG	GCAAGAGATGACCTTATtA	TTCAAGAGA	TGATAAGGTCATCTCTTGC	TTTTTT	GGCAAGCAAAAGACGGCATACGAGAT	TCCAGCCGACGTGCGATTTA	TTCGGAGTCTTCTTTG
503	87159814	ATP6V1E1	GTTTGAAGACACACCGG	CGTTGCAGGAAACAAGATT	TTCAAGAGA	AATCTTGTTTCCTGCAACG	TTTTTT	GGCAAGCAAAAGACGGCATACGAGAT	GTCTTGGTAGCAGATTATCG	TTCGGAGTCTTCTTTG
504	87159814	ATP6V1E1	GTTTGAAGACACACCGG	GCCTAAAGGTGATGTATTT	TTCAAGAGA	AAATACATCACCTTTAGGC	TTTTTT	GGCAAGCAAAAGACGGCATACGAGAT	GTTTCCTACGCATTGTCAGA	TTCGGAGTCTTCTTTG
505	89994748	PGPEP1	GTTTGAAGACACACCGG	CCTCAGATGATGTAAGTTt	TTCAAGAGA	GAACTTACATCATCTGAGG	TTTTTT	GGCAAGCAAAAGACGGCATACGAGAT	TCCATCTAGCTGTAGCCGAA	TTCGGAGTCTTCTTTG
506	89994748	PGPEP1	GTTTGAAGACACACCGG	CCATCATTGAGGAGATGTT	TTCAAGAGA	AACATCTCCTCAATGATGG	TTTTTT	GGCAAGCAAAAGACGGCATACGAGAT	GTCTGGTACTACTGGCATAT	TTCGGAGTCTTCTTTG
507	89994748	PGPEP1	GTTTGAAGACACACCGG	GGTAACCTTGAACTTACtA	TTCAAGAGA	TGGTAAGTTCAAGGTTACC	TTTTTT	GGCAAGCAAAAGACGGCATACGAGAT	GTCTTGTCACCTCATACTGA	TTCGGAGTCTTCTTTG
508	89994748	PGPEP1	GTTTGAAGACACACCGG	GGTTTCTGTGAAACACATT	TTCAAGAGA	AATGTGTTTCACAGAAACC	TTTTTT	GGCAAGCAAAAGACGGCATACGAGAT	GTTTGGCACGAAGAACTCGA	TTCGGAGTCTTCTTTG
509	89994748	PGPEP1	GTTTGAAGACACACCGG	GCTCCTTAGAGATATAAtt	TTCAAGAGA	GGTTATATCTCTAAGGAGC	TTTTTT	GGCAAGCAAAAGACGGCATACGAGAT	TCCCAGAGATGCGACTGCTA	TTCGGAGTCTTCTTTG
510	89994748	PGPEP1	GTTTGAAGACACACCGG	CCTTAGAGATATAACCTAT	TTCAAGAGA	ATAGGTTATATCTCTAAGG	TTTTTT	GGCAAGCAAAAGACGGCATACGAGAT	TCCCATCTACTGCGAGGGTA	TTCGGAGTCTTCTTTG
511	91206461	SPP1	GTTTGAAGACACACCGG	CCAGTTAAACAGGCTGATT	TTCAAGAGA	AATCAGCCTGTTTAACTGG	TTTTTT	GGCAAGCAAAAGACGGCATACGAGAT	TCCCGTCCACTGGTGAGTAA	TTCGGAGTCTTCTTTG
512	91206461	SPP1	GTTTGAAGACACACCGG	GGTTGTCCAGCAATTAATA	TTCAAGAGA	TATTAATTGCTGGACAACC	TTTTTT	GGCAAGCAAAAGACGGCATACGAGAT	TAAATCGCTTCCACGTAGCA	TTCGGAGTCTTCTTTG
513	91206461	SPP1	GTTTGAAGACACACCGG	CGACTCTGATGATGTAGAT	TTCAAGAGA	ATCTACATCATCAGAGTCG	TTTTTT	GGCAAGCAAAAGACGGCATACGAGAT	TCCCTACTCCGTGGTATGAA	TTCGGAGTCTTCTTTG
514	91206461	SPP1	GTTTGAAGACACACCGG	CCGATGTGATTGATAGTtA	TTCAAGAGA	TGACTATCAATCACATCGG	TTTTTT	GGCAAGCAAAAGACGGCATACGAGAT	TAACGCTTGTTCAGATCCGA	TTCGGAGTCTTCTTTG
515	91206461	SPP1	GTTTGAAGACACACCGG	GCATCTTCTGAGGTCAATT	TTCAAGAGA	AATTGACCTCAGAAGATGC	TTTTTT	GGCAAGCAAAAGACGGCATACGAGAT	TCCGAGTGACGTGAATTTGA	TTCGGAGTCTTCTTTG
516	91206461	SPP1	GTTTGAAGACACACCGG	GCATTCCGATGTGATTGAT	TTCAAGAGA	ATCAATCACATCGGAATGC	TTTTTT	GGCAAGCAAAAGACGGCATACGAGAT	TAACGTGGCGGAGCATACAA	TTCGGAGTCTTCTTTG
517	109134359	YBX1	GTTTGAAGACACACCGG	CGGATATGGTTTCATCAAt	TTCAAGAGA	GTTGATGAAACCATATCCG	TTTTTT	GGCAAGCAAAAGACGGCATACGAGAT	TCCGCATGATCGGCAGAGTA	TTCGGAGTCTTCTTTG
518	109134359	YBX1	GTTTGAAGACACACCGG	GCACCTGTTAATAAAGGTt	TTCAAGAGA	GACCTTTATTAACAGGTGC	TTTTTT	GGCAAGCAAAAGACGGCATACGAGAT	TAACTGTGTGGACGAGCAAA	TTCGGAGTCTTCTTTG
519	109134359	YBX1	GTTTGAAGACACACCGG	CGGTTTAGTCATCCAACAA	TTCAAGAGA	TTGTTGGATGACTAAACCG	TTTTTT	GGCAAGCAAAAGACGGCATACGAGAT	TCCGCCAGAGCTTCGAGTTA	TTCGGAGTCTTCTTTG
520	109134359	YBX1	GTTTGAAGACACACCGG	CCAGTTCAAGGCAGTAAAT	TTCAAGAGA	ATTTACTGCCTTGAACTGG	TTTTTT	GGCAAGCAAAAGACGGCATACGAGAT	TAAGCCGCCACGGAGTGTTA	TTCGGAGTCTTCTTTG
521	109134359	YBX1	GTTTGAAGACACACCGG	CCCGTTGACCAGATAAATA	TTCAAGAGA	TATTTATCTGGTCAACGGG	TTTTTT	GGCAAGCAAAAGACGGCATACGAGAT	TCCGCCGTACTCTTGATTAA	TTCGGAGTCTTCTTTG
522	109134359	YBX1	GTTTGAAGACACACCGG	GGAACGGATATGGTTTCAT	TTCAAGAGA	ATGAAACCATATCCGTTCC	TTTTTT	GGCAAGCAAAAGACGGCATACGAGAT	TAAGCGCCCGCAGATCGTTA	TTCGGAGTCTTCTTTG
523	109148530	FAM175A	GTTTGAAGACACACCGG	GCCTTAGACTTAGATGAtA	TTCAAGAGA	TGTCATCTAAGTCTAAGGC	TTTTTT	GGCAAGCAAAAGACGGCATACGAGAT	TACGGAGGCTAGATATGCTT	TTCGGAGTCTTCTTTG
524	109148530	FAM175A	GTTTGAAGACACACCGG	GCTACTTGCAGTAAGTTtA	TTCAAGAGA	TGAACTTACTGCAAGTAGC	TTTTTT	GGCAAGCAAAAGACGGCATACGAGAT	TAGATAGGATAGTCGATGCC	TTCGGAGTCTTCTTTG
525	109148530	FAM175A	GTTTGAAGACACACCGG	GGCAGCCTTAATTATTAtA	TTCAAGAGA	TGTAATAATTAAGGCTGCC	TTTTTT	GGCAAGCAAAAGACGGCATACGAGAT	TCCGGGCACGGTGTCATATA	TTCGGAGTCTTCTTTG
526	109148530	FAM175A	GTTTGAAGACACACCGG	CGACTGGAACATTCCTTAT	TTCAAGAGA	ATAAGGAATGTTCCAGTCG	TTTTTT	GGCAAGCAAAAGACGGCATACGAGAT	TAAGCGCGTGGACTCCTAAA	TTCGGAGTCTTCTTTG
527	109148530	FAM175A	GTTTGAAGACACACCGG	GCTTCATTACAAGAGGAAT	TTCAAGAGA	ATTCCTCTTGTAATGAAGC	TTTTTT	GGCAAGCAAAAGACGGCATACGAGAT	TCCGGGTGACGCTGTTCATA	TTCGGAGTCTTCTTTG
528	109148530	FAM175A	GTTTGAAGACACACCGG	GCATAAAGCCTTAGACTTA	TTCAAGAGA	TAAGTCTAAGGCTTTATGC	TTTTTT	GGCAAGCAAAAGACGGCATACGAGAT	TAAGTCGCCCACTAGGCTGA	TTCGGAGTCTTCTTTG
529	110225350	DIAPH3	GTTTGAAGACACACCGG	GCAGTACATTAATACTGtT	TTCAAGAGA	AGCAGTATTAATGTACTGC	TTTTTT	GGCAAGCAAAAGACGGCATACGAGAT	TCCGTCTGACTGATCTGGAA	TTCGGAGTCTTCTTTG
530	110225350	DIAPH3	GTTTGAAGACACACCGG	CCTTGAAGATATTAGAGtT	TTCAAGAGA	AGCTCTAATATCTTCAAGG	TTTTTT	GGCAAGCAAAAGACGGCATACGAGAT	TAAGTCGGTGGAGCATATCA	TTCGGAGTCTTCTTTG
531	110225350	DIAPH3	GTTTGAAGACACACCGG	CCATTTGGGTTGAAACCAA	TTCAAGAGA	TTGGTTTCAACCCAAATGG	TTTTTT	GGCAAGCAAAAGACGGCATACGAGAT	TCCTACTCACTCTTGGTGGA	TTCGGAGTCTTCTTTG
532	110225350	DIAPH3	GTTTGAAGACACACCGG	GCATTTGCAAGCAGTGATT	TTCAAGAGA	AATCACTGCTTGCAAATGC	TTTTTT	GGCAAGCAAAAGACGGCATACGAGAT	TAAGTCTCTTCAGCAGCGCA	TTCGGAGTCTTCTTTG
533	110225350	DIAPH3	GTTTGAAGACACACCGG	GCATTAAGAATGATGGCtT	TTCAAGAGA	AGGCCATCATTCTTAATGC	TTTTTT	GGCAAGCAAAAGACGGCATACGAGAT	TCCTATTACGTCGTTGCCAA	TTCGGAGTCTTCTTTG
534	110225350	DIAPH3	GTTTGAAGACACACCGG	GCCTGGATATCCAACTTAA	TTCAAGAGA	TTAAGTTGGATATCCAGGC	TTTTTT	GGCAAGCAAAAGACGGCATACGAGAT	TAATGGATGTGACGCGATCA	TTCGGAGTCTTCTTTG
535	110611147	SNUPN	GTTTGAAGACACACCGG	GGATGCATTCAAAGTTAtt	TTCAAGAGA	GGTAACTTTGAATGCATCC	TTTTTT	GGCAAGCAAAAGACGGCATACGAGAT	TCCTGCGGACGGTCTGTTAA	TTCGGAGTCTTCTTTG
536	110611147	SNUPN	GTTTGAAGACACACCGG	GCTGGATTATGTGAACCAT	TTCAAGAGA	ATGGTTCACATAATCCAGC	TTTTTT	GGCAAGCAAAAGACGGCATACGAGAT	TACAATCGCTTGGACATCGA	TTCGGAGTCTTCTTTG
537	110611147	SNUPN	GTTTGAAGACACACCGG	CGTAGCATTCAGATTGATT	TTCAAGAGA	AATCAATCTGAATGCTACG	TTTTTT	GGCAAGCAAAAGACGGCATACGAGAT	TCCTGGATATAGTAGCGGCA	TTCGGAGTCTTCTTTG
538	110611147	SNUPN	GTTTGAAGACACACCGG	CGATTCTACTGGATGCATT	TTCAAGAGA	AATGCATCCAGTAGAATCG	TTTTTT	GGCAAGCAAAAGACGGCATACGAGAT	TACACAGGCTTGCAGCTCGA	TTCGGAGTCTTCTTTG
539	110611147	SNUPN	GTTTGAAGACACACCGG	CCGTTGAAGGCGGAAATAA	TTCAAGAGA	TTATTTCCGCCTTCAACGG	TTTTTT	GGCAAGCAAAAGACGGCATACGAGAT	TCAGAAGTGGCTGGATCATA	TTCGGAGTCTTCTTTG
540	110611147	SNUPN	GTTTGAAGACACACCGG	CGTTGAAGGCGGAAATAAt	TTCAAGAGA	GTTATTTCCGCCTTCAACG	TTTTTT	GGCAAGCAAAAGACGGCATACGAGAT	TCAGAATGGAGGGTATTTCC	TTCGGAGTCTTCTTTG
541	110618243	KDM5A	GTTTGAAGACACACCGG	CCATTTGCCTGTGAAGTAA	TTCAAGAGA	TTACTTCACAGGCAAATGG	TTTTTT	GGCAAGCAAAAGACGGCATACGAGAT	TCGAAGTCCCGTGAGCCTTA	TTCGGAGTCTTCTTTG
542	110618243	KDM5A	GTTTGAAGACACACCGG	GCAGATGCCTAATTTAGAT	TTCAAGAGA	ATCTAAATTAGGCATCTGC	TTTTTT	GGCAAGCAAAAGACGGCATACGAGAT	TACACATTGGTCACGAGGAA	TTCGGAGTCTTCTTTG
543	110618243	KDM5A	GTTTGAAGACACACCGG	GGAGTTATTCCATCAACTA	TTCAAGAGA	TAGTTGATGGAATAACTCC	TTTTTT	GGCAAGCAAAAGACGGCATACGAGAT	TCGAATCGCTGTTACGGAAA	TTCGGAGTCTTCTTTG
544	110618243	KDM5A	GTTTGAAGACACACCGG	GCAACAAGTCACTTTGGAT	TTCAAGAGA	ATCCAAAGTGACTTGTTGC	TTTTTT	GGCAAGCAAAAGACGGCATACGAGAT	TACAGCCGATTACTCAGGGA	TTCGGAGTCTTCTTTG
545	110618243	KDM5A	GTTTGAAGACACACCGG	CCAGATGCTTAATTGAGtT	TTCAAGAGA	AGCTCAATTAAGCATCTGG	TTTTTT	GGCAAGCAAAAGACGGCATACGAGAT	TCGACAGCCGCGCATGATTA	TTCGGAGTCTTCTTTG
546	110618243	KDM5A	GTTTGAAGACACACCGG	CCAACTGAAGGTGCTAATT	TTCAAGAGA	AATTAGCACCTTCAGTTGG	TTTTTT	GGCAAGCAAAAGACGGCATACGAGAT	GTGACCAGCGGCACGTATAT	TTCGGAGTCTTCTTTG
547	114842409	ZC3H11A	GTTTGAAGACACACCGG	CCAGCTAATGATTACAGTT	TTCAAGAGA	AACTGTAATCATTAGCTGG	TTTTTT	GGCAAGCAAAAGACGGCATACGAGAT	TCAGACCGCAGTGCAGTGAA	TTCGGAGTCTTCTTTG
548	114842409	ZC3H11A	GTTTGAAGACACACCGG	CCTGAAGTTCACAATGGAT	TTCAAGAGA	ATCCATTGTGAACTTCAGG	TTTTTT	GGCAAGCAAAAGACGGCATACGAGAT	TCAGACCTCGCGGCAGATTT	TTCGGAGTCTTCTTTG
549	114842409	ZC3H11A	GTTTGAAGACACACCGG	GCAGTACACTGAATTGTAt	TTCAAGAGA	GTACAATTCAGTGTACTGC	TTTTTT	GGCAAGCAAAAGACGGCATACGAGAT	TCGACCCTACTGCATTTAGA	TTCGGAGTCTTCTTTG
550	114842409	ZC3H11A	GTTTGAAGACACACCGG	GGAATCAGCTTACAGATTt	TTCAAGAGA	GAATCTGTAAGCTGATTCC	TTTTTT	GGCAAGCAAAAGACGGCATACGAGAT	TACATCGCGCCATCGGGTTA	TTCGGAGTCTTCTTTG
551	114842409	ZC3H11A	GTTTGAAGACACACCGG	CGTAATAGATTGGAACTtA	TTCAAGAGA	TGAGTTCCAATCTATTACG	TTTTTT	GGCAAGCAAAAGACGGCATACGAGAT	TCGAGCCTCACTTCGGGTTA	TTCGGAGTCTTCTTTG
552	114842409	ZC3H11A	GTTTGAAGACACACCGG	GCAGTGAAATTCCTTGTTA	TTCAAGAGA	TAACAAGGAATTTCACTGC	TTTTTT	GGCAAGCAAAAGACGGCATACGAGAT	TACCGAGCCGGACCGTTAAA	TTCGGAGTCTTCTTTG
553	115387103	ALDH9A1	GTTTGAAGACACACCGG	CGAGTGATAGCTACTTTtA	TTCAAGAGA	TGAAAGTAGCTATCACTCG	TTTTTT	GGCAAGCAAAAGACGGCATACGAGAT	TCGAGGTAGCAGTGTTCCCA	TTCGGAGTCTTCTTTG
554	115387103	ALDH9A1	GTTTGAAGACACACCGG	GGACGTGCTTCATTAACAA	TTCAAGAGA	TTGTTAATGAAGCACGTCC	TTTTTT	GGCAAGCAAAAGACGGCATACGAGAT	TACCTCACATTCTGGACGGA	TTCGGAGTCTTCTTTG
555	115387103	ALDH9A1	GTTTGAAGACACACCGG	GCCTTGTAGATACTAATtA	TTCAAGAGA	TGATTAGTATCTACAAGGC	TTTTTT	GGCAAGCAAAAGACGGCATACGAGAT	TCGATGACCTGGTGAGCCTA	TTCGGAGTCTTCTTTG
556	115387103	ALDH9A1	GTTTGAAGACACACCGG	GCCCACTGATAATGTTAAT	TTCAAGAGA	ATTAACATTATCAGTGGGC	TTTTTT	GGCAAGCAAAAGACGGCATACGAGAT	GTTATGGCACCTCCAGGCAT	TTCGGAGTCTTCTTTG
557	115387103	ALDH9A1	GTTTGAAGACACACCGG	GCAGTGGTATTTACAACTA	TTCAAGAGA	TAGTTGTAAATACCACTGC	TTTTTT	GGCAAGCAAAAGACGGCATACGAGAT	GTTTGCACATTTAGCTCGAC	TTCGGAGTCTTCTTTG
558	115387103	ALDH9A1	GTTTGAAGACACACCGG	GGAATCAAACCTGTTACtT	TTCAAGAGA	AGGTAACAGGTTTGATTCC	TTTTTT	GGCAAGCAAAAGACGGCATACGAGAT	TCGATTCACGGATTGGACGA	TTCGGAGTCTTCTTTG
559	116174745	SENP7	GTTTGAAGACACACCGG	GGATGTCCATGTTCAATtA	TTCAAGAGA	TGATTGAACATGGACATCC	TTTTTT	GGCAAGCAAAAGACGGCATACGAGAT	TACGACCCACTGGCAGGTAA	TTCGGAGTCTTCTTTG
560	116174745	SENP7	GTTTGAAGACACACCGG	GGCAACTCAAAGTTATGTT	TTCAAGAGA	AACATAACTTTGAGTTGCC	TTTTTT	GGCAAGCAAAAGACGGCATACGAGAT	TCGATTGGACTTAGGCGTAA	TTCGGAGTCTTCTTTG
561	116174745	SENP7	GTTTGAAGACACACCGG	GCATTGTTAGAACTACCAT	TTCAAGAGA	ATGGTAGTTCTAACAATGC	TTTTTT	GGCAAGCAAAAGACGGCATACGAGAT	TACGGCCACCGGCTTAGATA	TTCGGAGTCTTCTTTG
562	116174745	SENP7	GTTTGAAGACACACCGG	GGAGAACATTTCCAGTATT	TTCAAGAGA	AATACTGGAAATGTTCTCC	TTTTTT	GGCAAGCAAAAGACGGCATACGAGAT	TCGCCATGACTCCATAGTAA	TTCGGAGTCTTCTTTG
563	116174745	SENP7	GTTTGAAGACACACCGG	GGTTGTGTTACAATCACAA	TTCAAGAGA	TTGTGATTGTAACACAACC	TTTTTT	GGCAAGCAAAAGACGGCATACGAGAT	TACGGTCCAGCATCAGCTTA	TTCGGAGTCTTCTTTG
564	116174745	SENP7	GTTTGAAGACACACCGG	GGATCTATGCCCTAAAGTT	TTCAAGAGA	AACTTTAGGGCATAGATCC	TTTTTT	GGCAAGCAAAAGACGGCATACGAGAT	TCGCGCCGACGGTTGATTTA	TTCGGAGTCTTCTTTG
565	116256330	MME	GTTTGAAGACACACCGG	CGTTACGGCAACTTTGAtA	TTCAAGAGA	TGTCAAAGTTGCCGTAACG	TTTTTT	GGCAAGCAAAAGACGGCATACGAGAT	TACTCAGGCTGCCAGATCGA	TTCGGAGTCTTCTTTG
566	116256330	MME	GTTTGAAGACACACCGG	GCTGGTTGAATTTCACAAA	TTCAAGAGA	TTTGTGAAATTCAACCAGC	TTTTTT	GGCAAGCAAAAGACGGCATACGAGAT	TCGCGGCCACTTGACTGTAA	TTCGGAGTCTTCTTTG
567	116256330	MME	GTTTGAAGACACACCGG	CCAGGCAATTTCAGGATTA	TTCAAGAGA	TAATCCTGAAATTGCCTGG	TTTTTT	GGCAAGCAAAAGACGGCATACGAGAT	TACTGAGATGGACTCGCAAA	TTCGGAGTCTTCTTTG
568	116256330	MME	GTTTGAAGACACACCGG	GCAGGGAATTTCTATCTAA	TTCAAGAGA	TTAGATAGAAATTCCCTGC	TTTTTT	GGCAAGCAAAAGACGGCATACGAGAT	TCGCTCGGACTGATGATGAA	TTCGGAGTCTTCTTTG
569	116256330	MME	GTTTGAAGACACACCGG	GCACTGATGATAAGAATTt	TTCAAGAGA	GAATTCTTATCATCAGTGC	TTTTTT	GGCAAGCAAAAGACGGCATACGAGAT	TACTGCGCCCGACATGATGA	TTCGGAGTCTTCTTTG
570	116256330	MME	GTTTGAAGACACACCGG	CGAAATGATCCAATGCTTt	TTCAAGAGA	GAAGCATTGGATCATTTCG	TTTTTT	GGCAAGCAAAAGACGGCATACGAGAT	TCGGACTGCGGAGCACTTAA	TTCGGAGTCTTCTTTG
571	118498351	MPHOSPH6	GTTTGAAGACACACCGG	GGTTGTCCAAGAATCTAtT	TTCAAGAGA	AGTAGATTCTTGGACAACC	TTTTTT	GGCAAGCAAAAGACGGCATACGAGAT	TACTGTTCAGCCATATCCGA	TTCGGAGTCTTCTTTG
572	118498351	MPHOSPH6	GTTTGAAGACACACCGG	CGCATGAAGTTTATGCAAA	TTCAAGAGA	TTTGCATAAACTTCATGCG	TTTTTT	GGCAAGCAAAAGACGGCATACGAGAT	TCGGAGGAGGTTACTCTAAA	TTCGGAGTCTTCTTTG
573	118498351	MPHOSPH6	GTTTGAAGACACACCGG	CCAGCCTTAAGTATTTAtA	TTCAAGAGA	TGTAAATACTTAAGGCTGG	TTTTTT	GGCAAGCAAAAGACGGCATACGAGAT	TACTTCTGAGCAGGGAGCTA	TTCGGAGTCTTCTTTG
574	118498351	MPHOSPH6	GTTTGAAGACACACCGG	CCTGATCTACAAATGTAtA	TTCAAGAGA	TGTACATTTGTAGATCAGG	TTTTTT	GGCAAGCAAAAGACGGCATACGAGAT	TCGGCAGCACTTCTAGCTTA	TTCGGAGTCTTCTTTG
575	118498351	MPHOSPH6	GTTTGAAGACACACCGG	GCTTGATGTGTCAGATGAA	TTCAAGAGA	TTCATCTGACACATCAAGC	TTTTTT	GGCAAGCAAAAGACGGCATACGAGAT	GTCTTAAACTTTGTGGACGG	TTCGGAGTCTTCTTTG
576	118498351	MPHOSPH6	GTTTGAAGACACACCGG	GGATTAAGATGGATGCCTT	TTCAAGAGA	AAGGCATCCATCTTAATCC	TTTTTT	GGCAAGCAAAAGACGGCATACGAGAT	GTCTTGTGACGCATGAGTCC	TTCGGAGTCTTCTTTG
577	119220558	PAICS	GTTTGAAGACACACCGG	CGAATTGTTAGACAGTCtA	TTCAAGAGA	TGGACTGTCTAACAATTCG	TTTTTT	GGCAAGCAAAAGACGGCATACGAGAT	TACTTGCAGATGCGCTAGGA	TTCGGAGTCTTCTTTG
578	119220558	PAICS	GTTTGAAGACACACCGG	CCATGTGAACTTCGAGTAA	TTCAAGAGA	TTACTCGAAGTTCACATGG	TTTTTT	GGCAAGCAAAAGACGGCATACGAGAT	TCGGCTAGAGGATGTTCATA	TTCGGAGTCTTCTTTG
579	119220558	PAICS	GTTTGAAGACACACCGG	GGTATACTCACTGTTGCAA	TTCAAGAGA	TTGCAACAGTGAGTATACC	TTTTTT	GGCAAGCAAAAGACGGCATACGAGAT	TACGGATAGTACCTCCTCAT	TTCGGAGTCTTCTTTG
580	119220558	PAICS	GTTTGAAGACACACCGG	GCAGTGTGAAATGATTCtA	TTCAAGAGA	TGGAATCATTTCACACTGC	TTTTTT	GGCAAGCAAAAGACGGCATACGAGAT	TACTTGGCACGCGGATGCTA	TTCGGAGTCTTCTTTG
581	119220558	PAICS	GTTTGAAGACACACCGG	CCATTTGGTATGGAGCAAA	TTCAAGAGA	TTTGCTCCATACCAAATGG	TTTTTT	GGCAAGCAAAAGACGGCATACGAGAT	TAGATATGCGAGCGCCACAC	TTCGGAGTCTTCTTTG
582	119220558	PAICS	GTTTGAAGACACACCGG	GCTAGACACCAAGATATTT	TTCAAGAGA	AAATATCTTGGTGTCTAGC	TTTTTT	GGCAAGCAAAAGACGGCATACGAGAT	TCAGACGTAGCGGACTCGTT	TTCGGAGTCTTCTTTG
583	119393888	SLU7	GTTTGAAGACACACCGG	CGAATTACTGTCCGGAATt	TTCAAGAGA	GATTCCGGACAGTAATTCG	TTTTTT	GGCAAGCAAAAGACGGCATACGAGAT	TCAGACTAGGGTAGCGCATA	TTCGGAGTCTTCTTTG
584	119393888	SLU7	GTTTGAAGACACACCGG	GGCCTTACAATAGCATGTA	TTCAAGAGA	TACATGCTATTGTAAGGCC	TTTTTT	GGCAAGCAAAAGACGGCATACGAGAT	TCGGGTGACTGAGTTTATCA	TTCGGAGTCTTCTTTG
585	119393888	SLU7	GTTTGAAGACACACCGG	GCTGCCTGGCTTTAATAAA	TTCAAGAGA	TTTATTAAAGCCAGGCAGC	TTTTTT	GGCAAGCAAAAGACGGCATACGAGAT	TAGAGACTAGGCTGCACCAA	TTCGGAGTCTTCTTTG
586	119393888	SLU7	GTTTGAAGACACACCGG	GGTCAATATTGACTGATtA	TTCAAGAGA	TGATCAGTCAATATTGACC	TTTTTT	GGCAAGCAAAAGACGGCATACGAGAT	TCGGGTTTACGTTAGGTCAA	TTCGGAGTCTTCTTTG
587	119393888	SLU7	GTTTGAAGACACACCGG	CCAAAGTTGATTTGGCAAA	TTCAAGAGA	TTTGCCAAATCAACTTTGG	TTTTTT	GGCAAGCAAAAGACGGCATACGAGAT	TAGATGCTAGGAGCGATTCA	TTCGGAGTCTTCTTTG
588	119393888	SLU7	GTTTGAAGACACACCGG	CCTTTCCATACTGAGGAAA	TTCAAGAGA	TTTCCTCAGTATGGAAAGG	TTTTTT	GGCAAGCAAAAGACGGCATACGAGAT	TCGGTCGAGGGCTATTCATA	TTCGGAGTCTTCTTTG
589	119874202	VPS29	GTTTGAAGACACACCGG	CCATGGACATCAAGTTATT	TTCAAGAGA	AATAACTTGATGTCCATGG	TTTTTT	GGCAAGCAAAAGACGGCATACGAGAT	GTCTTAATGTTGGGCAAACG	TTCGGAGTCTTCTTTG
590	119874202	VPS29	GTTTGAAGACACACCGG	GGCATATAATGCCTTGGAA	TTCAAGAGA	TTCCAAGGCATTATATGCC	TTTTTT	GGCAAGCAAAAGACGGCATACGAGAT	GTCTTTACATTCTGCACCGA	TTCGGAGTCTTCTTTG
591	119874202	VPS29	GTTTGAAGACACACCGG	CCTATGTGTATCAGCTAAT	TTCAAGAGA	ATTAGCTGATACACATAGG	TTTTTT	GGCAAGCAAAAGACGGCATACGAGAT	TAGCACCGATGGCGAGCTTA	TTCGGAGTCTTCTTTG
592	119874202	VPS29	GTTTGAAGACACACCGG	CCAAAGAGAGTTATGACTA	TTCAAGAGA	TAGTCATAACTCTCTTTGG	TTTTTT	GGCAAGCAAAAGACGGCATACGAGAT	TCGTCCAGATGCGGAGTTCA	TTCGGAGTCTTCTTTG
593	119874202	VPS29	GTTTGAAGACACACCGG	GCCTTGGAAACAAACATTA	TTCAAGAGA	TAATGTTTGTTTCCAAGGC	TTTTTT	GGCAAGCAAAAGACGGCATACGAGAT	TAGCCACAGCGGGAGTCTTA	TTCGGAGTCTTCTTTG
594	119874202	VPS29	GTTTGAAGACACACCGG	CCAAGCTTCCTGTAAACTA	TTCAAGAGA	TAGTTTACAGGAAGCTTGG	TTTTTT	GGCAAGCAAAAGACGGCATACGAGAT	TCGTGAGTAGGATGCTTTCA	TTCGGAGTCTTCTTTG
595	120444923	AGBL1	GTTTGAAGACACACCGG	CCTAGAATTGGAAGCACTT	TTCAAGAGA	AAGTGCTTCCAATTCTAGG	TTTTTT	GGCAAGCAAAAGACGGCATACGAGAT	TAGCCGCACGGATGCCTATA	TTCGGAGTCTTCTTTG
596	120444923	AGBL1	GTTTGAAGACACACCGG	CCAAACTTGGAGATGATTT	TTCAAGAGA	AAATCATCTCCAAGTTTGG	TTTTTT	GGCAAGCAAAAGACGGCATACGAGAT	TCGTGCTCACTAGGGTGCAA	TTCGGAGTCTTCTTTG
597	120444923	AGBL1	GTTTGAAGACACACCGG	CCAAAGGATCAGGATATTT	TTCAAGAGA	AAATATCCTGATCCTTTGG	TTTTTT	GGCAAGCAAAAGACGGCATACGAGAT	TAGCGGCCACTCCGTGTTAA	TTCGGAGTCTTCTTTG
598	120444923	AGBL1	GTTTGAAGACACACCGG	GCAGTGGTTCTATTTCAAA	TTCAAGAGA	TTTGAAATAGAACCACTGC	TTTTTT	GGCAAGCAAAAGACGGCATACGAGAT	TCGTGGCACAGCTCCGATTA	TTCGGAGTCTTCTTTG
599	120444923	AGBL1	GTTTGAAGACACACCGG	GGAAATATCTGAAACCTTt	TTCAAGAGA	GAAGGTTTCAGATATTTCC	TTTTTT	GGCAAGCAAAAGACGGCATACGAGAT	TAGCTGCCAGGAGCGTTCTA	TTCGGAGTCTTCTTTG
600	120444923	AGBL1	GTTTGAAGACACACCGG	CCTTCAAGATGTTGTACAT	TTCAAGAGA	ATGTACAACATCTTGAAGG	TTTTTT	GGCAAGCAAAAGACGGCATACGAGAT	TCGTTAGCAGGCTTCCACTA	TTCGGAGTCTTCTTTG
601	122937491	SETD5	GTTTGAAGACACACCGG	GGCCTGTAATAACACAGTT	TTCAAGAGA	AACTGTGTTATTACAGGCC	TTTTTT	GGCAAGCAAAAGACGGCATACGAGAT	TAGCTTTACGCTGCCTACAA	TTCGGAGTCTTCTTTG
602	122937491	SETD5	GTTTGAAGACACACCGG	GGTCACCATAGCATTTGAT	TTCAAGAGA	ATCAAATGCTATGGTGACC	TTTTTT	GGCAAGCAAAAGACGGCATACGAGAT	TCGTTGTGACTGATGTGCAA	TTCGGAGTCTTCTTTG
603	122937491	SETD5	GTTTGAAGACACACCGG	CCGAAGAGTCGAATTTCTt	TTCAAGAGA	GAGAAATTCGACTCTTCGG	TTTTTT	GGCAAGCAAAAGACGGCATACGAGAT	TAGGCCATAGGCGAGTCTCA	TTCGGAGTCTTCTTTG
604	122937491	SETD5	GTTTGAAGACACACCGG	GGCTTAATGAAAGACCTtT	TTCAAGAGA	AGAGGTCTTTCATTAAGCC	TTTTTT	GGCAAGCAAAAGACGGCATACGAGAT	TCTACCACTCTCTGGAGGGA	TTCGGAGTCTTCTTTG
605	122937491	SETD5	GTTTGAAGACACACCGG	GGATTCCTCATGTCCATAA	TTCAAGAGA	TTATGGACATGAGGAATCC	TTTTTT	GGCAAGCAAAAGACGGCATACGAGAT	TAAGCCGTCCTACCTGTGGA	TTCGGAGTCTTCTTTG
606	122937491	SETD5	GTTTGAAGACACACCGG	GCGTGTATTCCACTCATAA	TTCAAGAGA	TTATGAGTGGAATACACGC	TTTTTT	GGCAAGCAAAAGACGGCATACGAGAT	TACAGCGTCCCAGAGGATGT	TTCGGAGTCTTCTTTG
607	130979463	ATRX	GTTTGAAGACACACCGG	GCTTTCTGCAAGAAATGtA	TTCAAGAGA	TGCATTTCTTGCAGAAAGC	TTTTTT	GGCAAGCAAAAGACGGCATACGAGAT	TAGGCGGAGCGTCCATCATA	TTCGGAGTCTTCTTTG
608	130979463	ATRX	GTTTGAAGACACACCGG	CCCAATTAAAGGTGCTGAT	TTCAAGAGA	ATCAGCACCTTTAATTGGG	TTTTTT	GGCAAGCAAAAGACGGCATACGAGAT	TCTAGTTACTGCGCTCCAAA	TTCGGAGTCTTCTTTG
609	130979463	ATRX	GTTTGAAGACACACCGG	GGTTCAAGAAGATTCATtt	TTCAAGAGA	GGATGAATCTTCTTGAACC	TTTTTT	GGCAAGCAAAAGACGGCATACGAGAT	TAGGGCTCAGAGTCATCGCA	TTCGGAGTCTTCTTTG
610	130979463	ATRX	GTTTGAAGACACACCGG	GGATGAATTTATAGCCTtA	TTCAAGAGA	TGAGGCTATAAATTCATCC	TTTTTT	GGCAAGCAAAAGACGGCATACGAGAT	TCTATTTCACTCCTGAGCGA	TTCGGAGTCTTCTTTG
611	130979463	ATRX	GTTTGAAGACACACCGG	GGCTTCGAAACATTGACTA	TTCAAGAGA	TAGTCAATGTTTCGAAGCC	TTTTTT	GGCAAGCAAAAGACGGCATACGAGAT	TAGGGCTTACGCTTATCGAA	TTCGGAGTCTTCTTTG
612	130979463	ATRX	GTTTGAAGACACACCGG	GCTTCGAAACATTGACTAT	TTCAAGAGA	ATAGTCAATGTTTCGAAGC	TTTTTT	GGCAAGCAAAAGACGGCATACGAGAT	TCTCCTCCAGCGGTAGGTTA	TTCGGAGTCTTCTTTG
613	134133239	PCBD2	GTTTGAAGACACACCGG	CCCAGAATGGTTCAATGTA	TTCAAGAGA	TACATTGAACCATTCTGGG	TTTTTT	GGCAAGCAAAAGACGGCATACGAGAT	TAGGGTGTAGAGTCCTTTCA	TTCGGAGTCTTCTTTG
614	134133239	PCBD2	GTTTGAAGACACACCGG	CCAGAATGGTTCAATGTAT	TTCAAGAGA	ATACATTGAACCATTCTGG	TTTTTT	GGCAAGCAAAAGACGGCATACGAGAT	TCTCCTGTACTGCCTGTGAA	TTCGGAGTCTTCTTTG
615	134133239	PCBD2	GTTTGAAGACACACCGG	GCAATTCTGGTGACTACAA	TTCAAGAGA	TTGTAGTCACCAGAATTGC	TTTTTT	GGCAAGCAAAAGACGGCATACGAGAT	TAGGTTACCCTTCCGACGAA	TTCGGAGTCTTCTTTG
616	134133239	PCBD2	GTTTGAAGACACACCGG	GGTTTATTGCAGCCTTAAt	TTCAAGAGA	GTTAAGGCTGCAATAAACC	TTTTTT	GGCAAGCAAAAGACGGCATACGAGAT	TCTCTTTACTCTGGCAGCGA	TTCGGAGTCTTCTTTG
617	134133239	PCBD2	GTTTGAAGACACACCGG	GCTGCCGTTACTACTTATA	TTCAAGAGA	TATAAGTAGTAACGGCAGC	TTTTTT	GGCAAGCAAAAGACGGCATACGAGAT	TAGGTTCCACGCACTTCGGA	TTCGGAGTCTTCTTTG
618	134133239	PCBD2	GTTTGAAGACACACCGG	CCAAGCTATACTTGACCTT	TTCAAGAGA	AAGGTCAAGTATAGCTTGG	TTTTTT	GGCAAGCAAAAGACGGCATACGAGAT	TCTGAGCGATCTGCCAGTCA	TTCGGAGTCTTCTTTG
619	145309308	USP9X	GTTTGAAGACACACCGG	GCCTGAAGATGAACTCTTT	TTCAAGAGA	AAAGAGTTCATCTTCAGGC	TTTTTT	GGCAAGCAAAAGACGGCATACGAGAT	TAGGTTGTACTCATGGGTCA	TTCGGAGTCTTCTTTG
620	145309308	USP9X	GTTTGAAGACACACCGG	GCACTTTAAATGGGTTCtA	TTCAAGAGA	TGGAACCCATTTAAAGTGC	TTTTTT	GGCAAGCAAAAGACGGCATACGAGAT	TCTGCACTATGCGGAGAGCA	TTCGGAGTCTTCTTTG
621	145309308	USP9X	GTTTGAAGACACACCGG	CCTTACAGGATCTTGATAA	TTCAAGAGA	TTATCAAGATCCTGTAAGG	TTTTTT	GGCAAGCAAAAGACGGCATACGAGAT	TAGTCCGGCCTACCTTGTAA	TTCGGAGTCTTCTTTG
622	145309308	USP9X	GTTTGAAGACACACCGG	GGTATGGTCTCATACAAAT	TTCAAGAGA	ATTTGTATGAGACCATACC	TTTTTT	GGCAAGCAAAAGACGGCATACGAGAT	TCTGCATTAGCCCGCGAGTA	TTCGGAGTCTTCTTTG
623	145309308	USP9X	GTTTGAAGACACACCGG	GCTAGTATTTAGCCCAAAT	TTCAAGAGA	ATTTGGGCTAAATACTAGC	TTTTTT	GGCAAGCAAAAGACGGCATACGAGAT	TAGTCCTGACGGATGGTCCA	TTCGGAGTCTTCTTTG
624	145309308	USP9X	GTTTGAAGACACACCGG	GCTATGCTAAGTAAAGTtT	TTCAAGAGA	AGACTTTACTTAGCATAGC	TTTTTT	GGCAAGCAAAAGACGGCATACGAGAT	TAGTCGGCACCCGGCTATTA	TTCGGAGTCTTCTTTG
625	148922970	TCTA	GTTTGAAGACACACCGG	CCTTAAGCTCTATGGTTAT	TTCAAGAGA	ATAACCATAGAGCTTAAGG	TTTTTT	GGCAAGCAAAAGACGGCATACGAGAT	TAGTGACGCTGGCGCATAAA	TTCGGAGTCTTCTTTG
626	148922970	TCTA	GTTTGAAGACACACCGG	GGTAAGCTGATTACCTGAA	TTCAAGAGA	TTCAGGTAATCAGCTTACC	TTTTTT	GGCAAGCAAAAGACGGCATACGAGAT	TAGTGATGACGGCGTTTCAA	TTCGGAGTCTTCTTTG
627	148922970	TCTA	GTTTGAAGACACACCGG	GGATGTGGCTTATTAAAtA	TTCAAGAGA	TGTTTAATAAGCCACATCC	TTTTTT	GGCAAGCAAAAGACGGCATACGAGAT	TCTGGCCGACTATTAGGATA	TTCGGAGTCTTCTTTG
628	148922970	TCTA	GTTTGAAGACACACCGG	GGATATCATACTTCCATtT	TTCAAGAGA	AGATGGAAGTATGATATCC	TTTTTT	GGCAAGCAAAAGACGGCATACGAGAT	TAGTGGGTATCAGATGTCCA	TTCGGAGTCTTCTTTG
629	148922970	TCTA	GTTTGAAGACACACCGG	CCTGTTGGATATCATACTT	TTCAAGAGA	AAGTATGATATCCAACAGG	TTTTTT	GGCAAGCAAAAGACGGCATACGAGAT	TCTGGGCGAGACGAACAACA	TTCGGAGTCTTCTTTG
630	148922970	TCTA	GTTTGAAGACACACCGG	CCTTCCTGTTGGATATCAT	TTCAAGAGA	ATGATATCCAACAGGAAGG	TTTTTT	GGCAAGCAAAAGACGGCATACGAGAT	TCTGGTATAGGGCGTATCCA	TTCGGAGTCTTCTTTG
631	150417972	SVIL	GTTTGAAGACACACCGG	GGAAAGTTTCAAGCTTTtA	TTCAAGAGA	TGAAAGCTTGAAACTTTCC	TTTTTT	GGCAAGCAAAAGACGGCATACGAGAT	TAGTTTGTACGGTGCAAGCA	TTCGGAGTCTTCTTTG
632	150417972	SVIL	GTTTGAAGACACACCGG	GGTTTCTCCAGAAAGATTt	TTCAAGAGA	GAATCTTTCTGGAGAAACC	TTTTTT	GGCAAGCAAAAGACGGCATACGAGAT	TCTTAGTTACGTTGCCAGCA	TTCGGAGTCTTCTTTG
633	150417972	SVIL	GTTTGAAGACACACCGG	CCTTCCAGAGTTAAAGTTA	TTCAAGAGA	TAACTTTAACTCTGGAAGG	TTTTTT	GGCAAGCAAAAGACGGCATACGAGAT	TATAGCCCATCACTCGTGGA	TTCGGAGTCTTCTTTG
634	150417972	SVIL	GTTTGAAGACACACCGG	CCTTTCTAAGAAGGCTGAA	TTCAAGAGA	TTCAGCCTTCTTAGAAAGG	TTTTTT	GGCAAGCAAAAGACGGCATACGAGAT	TCTTATTCACTCTGGCGACA	TTCGGAGTCTTCTTTG
635	150417972	SVIL	GTTTGAAGACACACCGG	CGATTGCATGCTTCAAGAT	TTCAAGAGA	ATCTTGAAGCATGCAATCG	TTTTTT	GGCAAGCAAAAGACGGCATACGAGAT	TATATCCTAGCGCAGGCAGA	TTCGGAGTCTTCTTTG
636	150417972	SVIL	GTTTGAAGACACACCGG	CGGAAGTTTCCAATCAGAT	TTCAAGAGA	ATCTGATTGGAAACTTCCG	TTTTTT	GGCAAGCAAAAGACGGCATACGAGAT	TCTTCACTGCCCGAGAGGTA	TTCGGAGTCTTCTTTG
637	151301034	STARD7	GTTTGAAGACACACCGG	GGTCAGATCATATGAATtt	TTCAAGAGA	GGATTCATATGATCTGACC	TTTTTT	GGCAAGCAAAAGACGGCATACGAGAT	TATATCGGATCAGCAGGTCA	TTCGGAGTCTTCTTTG
638	151301034	STARD7	GTTTGAAGACACACCGG	GGGTCAGATCATATGAATt	TTCAAGAGA	GATTCATATGATCTGACCC	TTTTTT	GGCAAGCAAAAGACGGCATACGAGAT	TCTTCCGACGGGAGTAGAAA	TTCGGAGTCTTCTTTG
639	151301034	STARD7	GTTTGAAGACACACCGG	CCAGTTGAGTCTCTCAAAT	TTCAAGAGA	ATTTGAGAGACTCAACTGG	TTTTTT	GGCAAGCAAAAGACGGCATACGAGAT	TATATGCTAGGCACTCTGCA	TTCGGAGTCTTCTTTG
640	151301034	STARD7	GTTTGAAGACACACCGG	CCAGGGACATGAATTTGTA	TTCAAGAGA	TACAAATTCATGTCCCTGG	TTTTTT	GGCAAGCAAAAGACGGCATACGAGAT	TCTTCTCGACGCTTGCTGAA	TTCGGAGTCTTCTTTG
641	151301034	STARD7	GTTTGAAGACACACCGG	GGTTTAAACCTGAGACTAA	TTCAAGAGA	TTAGTCTCAGGTTTAAACC	TTTTTT	GGCAAGCAAAAGACGGCATACGAGAT	TATATGGCACATCGTTGCGA	TTCGGAGTCTTCTTTG
642	151301034	STARD7	GTTTGAAGACACACCGG	GGCAGTTCTTCAATGTTtA	TTCAAGAGA	TGAACATTGAAGAACTGCC	TTTTTT	GGCAAGCAAAAGACGGCATACGAGAT	TCTTGATCCGTACCACTTGA	TTCGGAGTCTTCTTTG
643	151301227	PRPF40A	GTTTGAAGACACACCGG	GCTGGAAGTCTTATTACAA	TTCAAGAGA	TTGTAATAAGACTTCCAGC	TTTTTT	GGCAAGCAAAAGACGGCATACGAGAT	TATATGGTACGTGAGGCCCA	TTCGGAGTCTTCTTTG
644	151301227	PRPF40A	GTTTGAAGACACACCGG	GGATCTTAAAGCACGTTAT	TTCAAGAGA	ATAACGTGCTTTAAGATCC	TTTTTT	GGCAAGCAAAAGACGGCATACGAGAT	TCTTGGCGACTAGGTGTCAA	TTCGGAGTCTTCTTTG
645	151301227	PRPF40A	GTTTGAAGACACACCGG	GCATTTGAGGACATAACTt	TTCAAGAGA	GAGTTATGTCCTCAAATGC	TTTTTT	GGCAAGCAAAAGACGGCATACGAGAT	TATCCACATCGACCTTAGGA	TTCGGAGTCTTCTTTG
646	151301227	PRPF40A	GTTTGAAGACACACCGG	GCTAATGAGCACTACTGTA	TTCAAGAGA	TACAGTAGTGCTCATTAGC	TTTTTT	GGCAAGCAAAAGACGGCATACGAGAT	TCTTTAGCACTGTCGCATCA	TTCGGAGTCTTCTTTG
647	151301227	PRPF40A	GTTTGAAGACACACCGG	GGTAGATGTTAATTCAAtt	TTCAAGAGA	GGTTGAATTAACATCTACC	TTTTTT	GGCAAGCAAAAGACGGCATACGAGAT	TATCCTGCACGCTGCGGTAA	TTCGGAGTCTTCTTTG
648	151301227	PRPF40A	GTTTGAAGACACACCGG	CGTATACCAGTCTGATGAT	TTCAAGAGA	ATCATCAGACTGGTATACG	TTTTTT	GGCAAGCAAAAGACGGCATACGAGAT	TCTTTCCGACGGTGCGCTAA	TTCGGAGTCTTCTTTG
649	153267458	ETV6	GTTTGAAGACACACCGG	CCGTGGATTTCAAACAGTt	TTCAAGAGA	GACTGTTTGAAATCCACGG	TTTTTT	GGCAAGCAAAAGACGGCATACGAGAT	TATCGCTGAGCTGAGGCATA	TTCGGAGTCTTCTTTG
650	153267458	ETV6	GTTTGAAGACACACCGG	GGAAATTCCTCGGATACAT	TTCAAGAGA	ATGTATCCGAGGAATTTCC	TTTTTT	GGCAAGCAAAAGACGGCATACGAGAT	TCTTTCGTAGCACTTGCCGA	TTCGGAGTCTTCTTTG
651	153267458	ETV6	GTTTGAAGACACACCGG	GGGATATCAATCTGTACTA	TTCAAGAGA	TAGTACAGATTGATATCCC	TTTTTT	GGCAAGCAAAAGACGGCATACGAGAT	TACGGATGCGAGCCGATCTT	TTCGGAGTCTTCTTTG
652	153267458	ETV6	GTTTGAAGACACACCGG	GCACCTGGATACAGTATTT	TTCAAGAGA	AAATACTGTATCCAGGTGC	TTTTTT	GGCAAGCAAAAGACGGCATACGAGAT	TAGATCAGCTTACGTCCCTA	TTCGGAGTCTTCTTTG
653	153267458	ETV6	GTTTGAAGACACACCGG	CCAAATCCTTTAGGGAGAT	TTCAAGAGA	ATCTCCCTAAAGGATTTGG	TTTTTT	GGCAAGCAAAAGACGGCATACGAGAT	TATGACGCCGGACAGCGAAA	TTCGGAGTCTTCTTTG
654	153267458	ETV6	GTTTGAAGACACACCGG	CCAAATGAGAATGTCGCTT	TTCAAGAGA	AAGCGACATTCTCATTTGG	TTTTTT	GGCAAGCAAAAGACGGCATACGAGAT	TCTTTGAGAGTAGGCGATCA	TTCGGAGTCTTCTTTG
655	153945727	MAP1B	GTTTGAAGACACACCGG	GCGCTTAATGATCACTGAT	TTCAAGAGA	ATCAGTGATCATTAAGCGC	TTTTTT	GGCAAGCAAAAGACGGCATACGAGAT	TGAATCGCCGGACTCCTAGA	TTCGGAGTCTTCTTTG
656	153945727	MAP1B	GTTTGAAGACACACCGG	GCAAGGATTACAATGCTTt	TTCAAGAGA	GAAGCATTGTAATCCTTGC	TTTTTT	GGCAAGCAAAAGACGGCATACGAGAT	TATGCCGACGGTCAGGCTAA	TTCGGAGTCTTCTTTG
657	153945727	MAP1B	GTTTGAAGACACACCGG	GGTGACTATTCCTATGAAA	TTCAAGAGA	TTTCATAGGAATAGTCACC	TTTTTT	GGCAAGCAAAAGACGGCATACGAGAT	TGAATGGGTGGTACTCTCTA	TTCGGAGTCTTCTTTG
658	153945727	MAP1B	GTTTGAAGACACACCGG	GGCTTCTATGATCAGAAtT	TTCAAGAGA	AGTTCTGATCATAGAAGCC	TTTTTT	GGCAAGCAAAAGACGGCATACGAGAT	TATGCGGCACGGCTGACTTA	TTCGGAGTCTTCTTTG
659	153945727	MAP1B	GTTTGAAGACACACCGG	CCAGAACTTCATAGAGATT	TTCAAGAGA	AATCTCTATGAAGTTCTGG	TTTTTT	GGCAAGCAAAAGACGGCATACGAGAT	CCCTACGGACAAGGAGGTTA	TTCGGAGTCTTCTTTG
660	153945727	MAP1B	GTTTGAAGACACACCGG	CGAGTATCTCTCAGAATtA	TTCAAGAGA	TGATTCTGAGAGATACTCG	TTTTTT	GGCAAGCAAAAGACGGCATACGAGAT	CCCTCAGCACGAGATATAAG	TTCGGAGTCTTCTTTG
661	155722986	ELL2	GTTTGAAGACACACCGG	CCTGGGATTTATACAAGAT	TTCAAGAGA	ATCTTGTATAAATCCCAGG	TTTTTT	GGCAAGCAAAAGACGGCATACGAGAT	TATGCTAGATGATTCGCGGA	TTCGGAGTCTTCTTTG
662	155722986	ELL2	GTTTGAAGACACACCGG	GCTGACTTGATCTAGAAtA	TTCAAGAGA	TGTTCTAGATCAAGTCAGC	TTTTTT	GGCAAGCAAAAGACGGCATACGAGAT	TGAGAGGCAGTGTATCCCTA	TTCGGAGTCTTCTTTG
663	155722986	ELL2	GTTTGAAGACACACCGG	CGTCTATAGGTAATGAAtT	TTCAAGAGA	AGTTCATTACCTATAGACG	TTTTTT	GGCAAGCAAAAGACGGCATACGAGAT	TATGCTTTACTCCTCCGAGA	TTCGGAGTCTTCTTTG
664	155722986	ELL2	GTTTGAAGACACACCGG	CGATAGTATCTATGAGGAt	TTCAAGAGA	GTCCTCATAGATACTATCG	TTTTTT	GGCAAGCAAAAGACGGCATACGAGAT	TATGTCCCACGGGCACGTAA	TTCGGAGTCTTCTTTG
665	155722986	ELL2	GTTTGAAGACACACCGG	GCAATTGAACTCCCAGATT	TTCAAGAGA	AATCTGGGAGTTCAATTGC	TTTTTT	GGCAAGCAAAAGACGGCATACGAGAT	TGAGGCGAGGTCCCTACTAA	TTCGGAGTCTTCTTTG
666	155722986	ELL2	GTTTGAAGACACACCGG	GGATAAACGTAAGCCTATT	TTCAAGAGA	AATAGGCTTACGTTTATCC	TTTTTT	GGCAAGCAAAAGACGGCATACGAGAT	TATGTGCTACTATCCTGCCA	TTCGGAGTCTTCTTTG
667	155722989	SLC4A1AP	GTTTGAAGACACACCGG	CCATGTGACATGGAATATT	TTCAAGAGA	AATATTCCATGTCACATGG	TTTTTT	GGCAAGCAAAAGACGGCATACGAGAT	TGAGGGCGAGCTATCTATCA	TTCGGAGTCTTCTTTG
668	155722989	SLC4A1AP	GTTTGAAGACACACCGG	CCAAGTTCTATCAGAGTtT	TTCAAGAGA	AGACTCTGATAGAACTTGG	TTTTTT	GGCAAGCAAAAGACGGCATACGAGAT	TATTGGCGACGGTAGCTTAA	TTCGGAGTCTTCTTTG
669	155722989	SLC4A1AP	GTTTGAAGACACACCGG	GCTATTGATTGCTTCAGAA	TTCAAGAGA	TTCTGAAGCAATCAATAGC	TTTTTT	GGCAAGCAAAAGACGGCATACGAGAT	TGAGGGTACGTGTTATCCAA	TTCGGAGTCTTCTTTG
670	155722989	SLC4A1AP	GTTTGAAGACACACCGG	GGAAATGGATACCTCTGAA	TTCAAGAGA	TTCAGAGGTATCCATTTCC	TTTTTT	GGCAAGCAAAAGACGGCATACGAGAT	TATTGGTCACTATGCTCGCA	TTCGGAGTCTTCTTTG
671	155722989	SLC4A1AP	GTTTGAAGACACACCGG	CCAGAGAAGTTTAGATGAT	TTCAAGAGA	ATCATCTAAACTTCTCTGG	TTTTTT	GGCAAGCAAAAGACGGCATACGAGAT	TGAGGTCACGGTTCATGCTA	TTCGGAGTCTTCTTTG
672	155722989	SLC4A1AP	GTTTGAAGACACACCGG	CCATATGATTCTCATGCAT	TTCAAGAGA	ATGCATGAGAATCATATGG	TTTTTT	GGCAAGCAAAAGACGGCATACGAGAT	TATTGTTACGTGGAGCCGCA	TTCGGAGTCTTCTTTG
673	156071491	GRB2	GTTTGAAGACACACCGG	GGTGGATTATCACAGATtT	TTCAAGAGA	AGATCTGTGATAATCCACC	TTTTTT	GGCAAGCAAAAGACGGCATACGAGAT	TATTTGGTAGACGGTGTCCA	TTCGGAGTCTTCTTTG
674	156071491	GRB2	GTTTGAAGACACACCGG	GGATTATCACAGATCTAtA	TTCAAGAGA	TGTAGATCTGTGATAATCC	TTTTTT	GGCAAGCAAAAGACGGCATACGAGAT	TGAGTCAGCTCCCATGCGTA	TTCGGAGTCTTCTTTG
675	156071491	GRB2	GTTTGAAGACACACCGG	CCATGTCATGGATAACTtA	TTCAAGAGA	TGAGTTATCCATGACATGG	TTTTTT	GGCAAGCAAAAGACGGCATACGAGAT	TCAATACTGTTGCCACCGTA	TTCGGAGTCTTCTTTG
676	156071491	GRB2	GTTTGAAGACACACCGG	CCAAGTTCACAGTAGAGTA	TTCAAGAGA	TACTCTACTGTGAACTTGG	TTTTTT	GGCAAGCAAAAGACGGCATACGAGAT	TGAGTCTGAGGCCACTGTCA	TTCGGAGTCTTCTTTG
677	156071491	GRB2	GTTTGAAGACACACCGG	GCTTCATTCCCAAGAACTA	TTCAAGAGA	TAGTTCTTGGGAATGAAGC	TTTTTT	GGCAAGCAAAAGACGGCATACGAGAT	TCACAGGGCGCTCAACGTAA	TTCGGAGTCTTCTTTG
678	156071491	GRB2	GTTTGAAGACACACCGG	CCTTATTTCAAGGGTTGtT	TTCAAGAGA	AGCAACCCTTGAAATAAGG	TTTTTT	GGCAAGCAAAAGACGGCATACGAGAT	TGATCGCGCCCAACGTAGAA	TTCGGAGTCTTCTTTG
679	156415993	UTP11L	GTTTGAAGACACACCGG	CGGTTTGTAACCATAACTA	TTCAAGAGA	TAGTTATGGTTACAAACCG	TTTTTT	GGCAAGCAAAAGACGGCATACGAGAT	TCACAGTTATGTAGCCCTCA	TTCGGAGTCTTCTTTG
680	156415993	UTP11L	GTTTGAAGACACACCGG	CGCAAAGATCTTATGGATA	TTCAAGAGA	TATCCATAAGATCTTTGCG	TTTTTT	GGCAAGCAAAAGACGGCATACGAGAT	TGATGGACCGTCTAGCCTGA	TTCGGAGTCTTCTTTG
681	156415993	UTP11L	GTTTGAAGACACACCGG	CCGGTTTGTAACCATAAtT	TTCAAGAGA	AGTTATGGTTACAAACCGG	TTTTTT	GGCAAGCAAAAGACGGCATACGAGAT	TCACCAGGGCCTACGTGTTA	TTCGGAGTCTTCTTTG
682	156415993	UTP11L	GTTTGAAGACACACCGG	CCAGTTTGTTACATCACAA	TTCAAGAGA	TTGTGATGTAACAAACTGG	TTTTTT	GGCAAGCAAAAGACGGCATACGAGAT	TCACCATAGCCGATTCGAGA	TTCGGAGTCTTCTTTG
683	156415993	UTP11L	GTTTGAAGACACACCGG	CCAATCAGACTGGACTTAA	TTCAAGAGA	TTAAGTCCAGTCTGATTGG	TTTTTT	GGCAAGCAAAAGACGGCATACGAGAT	TGATTCGCACTCGCGGCTAA	TTCGGAGTCTTCTTTG
684	156415993	UTP11L	GTTTGAAGACACACCGG	GGACTTAAGCGAATAGCTA	TTCAAGAGA	TAGCTATTCGCTTAAGTCC	TTTTTT	GGCAAGCAAAAGACGGCATACGAGAT	TTCTTATAGTAGGCTCGCCA	TTCGGAGTCTTCTTTG
685	156415999	UFC1	GTTTGAAGACACACCGG	CCTGAAATATGAGTTTGAt	TTCAAGAGA	GTCAAACTCATATTTCAGG	TTTTTT	GGCAAGCAAAAGACGGCATACGAGAT	TGATTTGGACGTGTCAGTCA	TTCGGAGTCTTCTTTG
686	156415999	UFC1	GTTTGAAGACACACCGG	CCTTTGATAGGCTACGATA	TTCAAGAGA	TATCGTAGCCTATCAAAGG	TTTTTT	GGCAAGCAAAAGACGGCATACGAGAT	TGCACCTTATGCTACCGTGA	TTCGGAGTCTTCTTTG
687	156415999	UFC1	GTTTGAAGACACACCGG	GGAATATCAGTCCCTTATt	TTCAAGAGA	GATAAGGGACTGATATTCC	TTTTTT	GGCAAGCAAAAGACGGCATACGAGAT	TTGACACCCGCTCGATGGTA	TTCGGAGTCTTCTTTG
688	156415999	UFC1	GTTTGAAGACACACCGG	CCTGACGGATCATTTCAAA	TTCAAGAGA	TTTGAAATGATCCGTCAGG	TTTTTT	GGCAAGCAAAAGACGGCATACGAGAT	TGCAGGGAGGTCTATCTATA	TTCGGAGTCTTCTTTG
689	156415999	UFC1	GTTTGAAGACACACCGG	CGAGTTTGACATTCCTATt	TTCAAGAGA	GATAGGAATGTCAAACTCG	TTTTTT	GGCAAGCAAAAGACGGCATACGAGAT	TTGAGCTTAGCGCGTTAGCA	TTCGGAGTCTTCTTTG
690	156415999	UFC1	GTTTGAAGACACACCGG	GGACAATCTAGAGGTAATT	TTCAAGAGA	AATTACCTCTAGATTGTCC	TTTTTT	GGCAAGCAAAAGACGGCATACGAGAT	TGCATCGACGTGGGTTCATA	TTCGGAGTCTTCTTTG
691	156523967	PARP1	GTTTGAAGACACACCGG	GGAATTCCGAGAAATCTtT	TTCAAGAGA	AGAGATTTCTCGGAATTCC	TTTTTT	GGCAAGCAAAAGACGGCATACGAGAT	TTGAGTGAGCTGCGCTTATA	TTCGGAGTCTTCTTTG
692	156523967	PARP1	GTTTGAAGACACACCGG	CCTCAAGAAATTGAAGGTT	TTCAAGAGA	AACCTTCAATTTCTTGAGG	TTTTTT	GGCAAGCAAAAGACGGCATACGAGAT	TGCCGACTCATGTTGATCGA	TTCGGAGTCTTCTTTG
693	156523967	PARP1	GTTTGAAGACACACCGG	CGTATGACTTGGAAGTCAT	TTCAAGAGA	ATGACTTCCAAGTCATACG	TTTTTT	GGCAAGCAAAAGACGGCATACGAGAT	TTGCAGCGATAGAGGTCTTA	TTCGGAGTCTTCTTTG
694	156523967	PARP1	GTTTGAAGACACACCGG	CCTTGGAAACATGTATGAA	TTCAAGAGA	TTCATACATGTTTCCAAGG	TTTTTT	GGCAAGCAAAAGACGGCATACGAGAT	TGCCGTCCACTTCGTTGGTA	TTCGGAGTCTTCTTTG
695	156523967	PARP1	GTTTGAAGACACACCGG	GGAACGCTAACAATTTCTt	TTCAAGAGA	GAGAAATTGTTAGCGTTCC	TTTTTT	GGCAAGCAAAAGACGGCATACGAGAT	TTGCCCGTAGTCAGCTTAGA	TTCGGAGTCTTCTTTG
696	156523967	PARP1	GTTTGAAGACACACCGG	CCTTGCTACAGAGGATAAA	TTCAAGAGA	TTTATCCTCTGTAGCAAGG	TTTTTT	GGCAAGCAAAAGACGGCATACGAGAT	TGCCTATATCGGGCTAGAGA	TTCGGAGTCTTCTTTG
697	157649071	CAP1	GTTTGAAGACACACCGG	GCAGCAAGTTGTTTAATtA	TTCAAGAGA	TGATTAAACAACTTGCTGC	TTTTTT	GGCAAGCAAAAGACGGCATACGAGAT	TTGCTACGTTCTTCGCGGCA	TTCGGAGTCTTCTTTG
698	157649071	CAP1	GTTTGAAGACACACCGG	GCTTACCTGAGCAAGAATT	TTCAAGAGA	AATTCTTGCTCAGGTAAGC	TTTTTT	GGCAAGCAAAAGACGGCATACGAGAT	TGCCTGCACTCTCTGTGGTA	TTCGGAGTCTTCTTTG
699	157649071	CAP1	GTTTGAAGACACACCGG	CCATGGGATAAATCTGTAT	TTCAAGAGA	ATACAGATTTATCCCATGG	TTTTTT	GGCAAGCAAAAGACGGCATACGAGAT	TTGCTAGACTGTTATGCCGA	TTCGGAGTCTTCTTTG
700	157649071	CAP1	GTTTGAAGACACACCGG	CCTGTGGAAATAAACCTTT	TTCAAGAGA	AAAGGTTTATTTCCACAGG	TTTTTT	GGCAAGCAAAAGACGGCATACGAGAT	TTGCTCTACTGTTCGCGGCA	TTCGGAGTCTTCTTTG
701	157649071	CAP1	GTTTGAAGACACACCGG	GCAAGTTGTTTAATCACtT	TTCAAGAGA	AGGTGATTAAACAACTTGC	TTTTTT	GGCAAGCAAAAGACGGCATACGAGAT	GTTATGTCATCGCAGATTCC	TTCGGAGTCTTCTTTG
702	157649071	CAP1	GTTTGAAGACACACCGG	GCCCTTATGTGAAAGAAAT	TTCAAGAGA	ATTTCTTTCACATAAGGGC	TTTTTT	GGCAAGCAAAAGACGGCATACGAGAT	GTTTGCAGCTCACGATTGCC	TTCGGAGTCTTCTTTG
703	164664517	DDX6	GTTTGAAGACACACCGG	GGACTCATTTATTGAGCAA	TTCAAGAGA	TTGCTCAATAAATGAGTCC	TTTTTT	GGCAAGCAAAAGACGGCATACGAGAT	TTGGCCTTAGCGGTCTACGA	TTCGGAGTCTTCTTTG
704	164664517	DDX6	GTTTGAAGACACACCGG	CCTATGAGATTAACCTGAT	TTCAAGAGA	ATCAGGTTAATCTCATAGG	TTTTTT	GGCAAGCAAAAGACGGCATACGAGAT	TTGTACTTCTCGTGCCCGGA	TTCGGAGTCTTCTTTG
705	164664517	DDX6	GTTTGAAGACACACCGG	CCATCGTATTGGAAGATtA	TTCAAGAGA	TGATCTTCCAATACGATGG	TTTTTT	GGCAAGCAAAAGACGGCATACGAGAT	TGCGCCTGACGTTCGGATTA	TTCGGAGTCTTCTTTG
706	164664517	DDX6	GTTTGAAGACACACCGG	GCCTGAAGAGCTTATTAtT	TTCAAGAGA	AGTAATAAGCTCTTCAGGC	TTTTTT	GGCAAGCAAAAGACGGCATACGAGAT	TTGTGCTACTGGTCGTGCCA	TTCGGAGTCTTCTTTG
707	164664517	DDX6	GTTTGAAGACACACCGG	GCAGATGCTTTACAGTCAA	TTCAAGAGA	TTGACTGTAAAGCATCTGC	TTTTTT	GGCAAGCAAAAGACGGCATACGAGAT	TGCGGTATAGTCCAGGCTAA	TTCGGAGTCTTCTTTG
708	164664517	DDX6	GTTTGAAGACACACCGG	CCAATTTACGAGATGACAT	TTCAAGAGA	ATGTCATCTCGTAAATTGG	TTTTTT	GGCAAGCAAAAGACGGCATACGAGAT	TTGTGTCTAGGCTGCCGATA	TTCGGAGTCTTCTTTG
709	166795267	RDH11	GTTTGAAGACACACCGG	GCAAATTTGAACTAGCTTt	TTCAAGAGA	GAAGCTAGTTCAAATTTGC	TTTTTT	GGCAAGCAAAAGACGGCATACGAGAT	TGCGTGTCACTGCTCCTGAA	TTCGGAGTCTTCTTTG
710	166795267	RDH11	GTTTGAAGACACACCGG	GCCCTTTAAGGATTAACTA	TTCAAGAGA	TAGTTAATCCTTAAAGGGC	TTTTTT	GGCAAGCAAAAGACGGCATACGAGAT	TTGTGTGCATCGTATCCGCA	TTCGGAGTCTTCTTTG
711	166795267	RDH11	GTTTGAAGACACACCGG	CCAGATTCGTCTAAATGTt	TTCAAGAGA	GACATTTAGACGAATCTGG	TTTTTT	GGCAAGCAAAAGACGGCATACGAGAT	TGCTATGTACGCTTGGTCAA	TTCGGAGTCTTCTTTG
712	166795267	RDH11	GTTTGAAGACACACCGG	GGAATTAGTAGTGTTCCtA	TTCAAGAGA	TGGGAACACTACTAATTCC	TTTTTT	GGCAAGCAAAAGACGGCATACGAGAT	TTTAACGGTGTTCCAGCGTA	TTCGGAGTCTTCTTTG
713	166795267	RDH11	GTTTGAAGACACACCGG	CGTTACGACGTATTCTGTA	TTCAAGAGA	TACAGAATACGTCGTAACG	TTTTTT	GGCAAGCAAAAGACGGCATACGAGAT	GTCCCGAATTTGTCGAGCGA	TTCGGAGTCTTCTTTG
714	166795267	RDH11	GTTTGAAGACACACCGG	CCTAGGAGAATCTAAGCTA	TTCAAGAGA	TAGCTTAGATTCTCCTAGG	TTTTTT	GGCAAGCAAAAGACGGCATACGAGAT	GTCGGAGGAGCTTCACCTTA	TTCGGAGTCTTCTTTG
715	169404008	SSR1	GTTTGAAGACACACCGG	CGGCAATGTATTCCAAGAT	TTCAAGAGA	ATCTTGGAATACATTGCCG	TTTTTT	GGCAAGCAAAAGACGGCATACGAGAT	TGCTCCACTTGTCCAGAGTA	TTCGGAGTCTTCTTTG
716	169404008	SSR1	GTTTGAAGACACACCGG	CCAGAATCATTGTTGAAtT	TTCAAGAGA	AGTTCAACAATGATTCTGG	TTTTTT	GGCAAGCAAAAGACGGCATACGAGAT	TTTACCTGTGGTGATAGCGA	TTCGGAGTCTTCTTTG
717	169404008	SSR1	GTTTGAAGACACACCGG	GCATTGCTGGATTATAAAt	TTCAAGAGA	GTTTATAATCCAGCAATGC	TTTTTT	GGCAAGCAAAAGACGGCATACGAGAT	TGCTGCCTACTTATCGTCAA	TTCGGAGTCTTCTTTG
718	169404008	SSR1	GTTTGAAGACACACCGG	CCTCGGAAATGTAGAATTT	TTCAAGAGA	AAATTCTACATTTCCGAGG	TTTTTT	GGCAAGCAAAAGACGGCATACGAGAT	TTTACTAGAGTGGCGCATGA	TTCGGAGTCTTCTTTG
719	169404008	SSR1	GTTTGAAGACACACCGG	GGATCTTGTGTATCAAAtt	TTCAAGAGA	GGTTTGATACACAAGATCC	TTTTTT	GGCAAGCAAAAGACGGCATACGAGAT	CGGTATGGACACATGAGCAT	TTCGGAGTCTTCTTTG
720	169404008	SSR1	GTTTGAAGACACACCGG	GGAGCACATTCTCAGTAAT	TTCAAGAGA	ATTACTGAGAATGTGCTCC	TTTTTT	GGCAAGCAAAAGACGGCATACGAGAT	TGGACAGGCTGCGCTCTATA	TTCGGAGTCTTCTTTG
721	169636429	MRPL22	GTTTGAAGACACACCGG	GCGTTATGGATACATAAtt	TTCAAGAGA	GGTTATGTATCCATAACGC	TTTTTT	GGCAAGCAAAAGACGGCATACGAGAT	TTTAGTACCTGGTTGGACGA	TTCGGAGTCTTCTTTG
722	169636429	MRPL22	GTTTGAAGACACACCGG	GGTTCTCTTAGAAGCACAA	TTCAAGAGA	TTGTGCTTCTAAGAGAACC	TTTTTT	GGCAAGCAAAAGACGGCATACGAGAT	TGGACTCTATGGCAGCCGTA	TTCGGAGTCTTCTTTG
723	169636429	MRPL22	GTTTGAAGACACACCGG	GGGAATGTTAACTTTCCAA	TTCAAGAGA	TTGGAAAGTTAACATTCCC	TTTTTT	GGCAAGCAAAAGACGGCATACGAGAT	TTTATCTAGTCGCCATCGCA	TTCGGAGTCTTCTTTG
724	169636429	MRPL22	GTTTGAAGACACACCGG	GGCTCAGTTGGAATTCAAT	TTCAAGAGA	ATTGAATTCCAACTGAGCC	TTTTTT	GGCAAGCAAAAGACGGCATACGAGAT	TTTATGATATGCGTCGCGGA	TTCGGAGTCTTCTTTG
725	169636429	MRPL22	GTTTGAAGACACACCGG	GGTTAAGCAAAGCCTGTTT	TTCAAGAGA	AAACAGGCTTTGCTTAACC	TTTTTT	GGCAAGCAAAAGACGGCATACGAGAT	TGGCGATGATGCAGTATCTA	TTCGGAGTCTTCTTTG
726	169636429	MRPL22	GTTTGAAGACACACCGG	GGCTGGTTTCAGAAATCTA	TTCAAGAGA	TAGATTTCTGAAACCAGCC	TTTTTT	GGCAAGCAAAAGACGGCATACGAGAT	TTTCAGGGAGTGAGTCTCTA	TTCGGAGTCTTCTTTG
727	169646197	BTF3P9	GTTTGAAGACACACCGG	CCAGGTATCATGGAGAATT	TTCAAGAGA	AATTCTCCATGATACCTGG	TTTTTT	GGCAAGCAAAAGACGGCATACGAGAT	TGGCGCTACTCCTTCATATA	TTCGGAGTCTTCTTTG
728	169646197	BTF3P9	GTTTGAAGACACACCGG	GCTTACACACAGTTCATTt	TTCAAGAGA	GAATGAACTGTGTGTAAGC	TTTTTT	GGCAAGCAAAAGACGGCATACGAGAT	TGGCGGCAGCGTTTACTCTA	TTCGGAGTCTTCTTTG
729	169646197	BTF3P9	GTTTGAAGACACACCGG	CCACTCTGAGAAGATGAAA	TTCAAGAGA	TTTCATCTTCTCAGAGTGG	TTTTTT	GGCAAGCAAAAGACGGCATACGAGAT	GTTATGTTACGGGATCAGCA	TTCGGAGTCTTCTTTG
730	169646197	BTF3P9	GTTTGAAGACACACCGG	CCACTTTAACAACCCTGAA	TTCAAGAGA	TTCAGGGTTGTTAAAGTGG	TTTTTT	GGCAAGCAAAAGACGGCATACGAGAT	GTTTGCCACTCATCACAGGT	TTCGGAGTCTTCTTTG
731	169646197	BTF3P9	GTTTGAAGACACACCGG	GGATGATGACGATGATGAA	TTCAAGAGA	TTCATCATCGTCATCATCC	TTTTTT	GGCAAGCAAAAGACGGCATACGAGAT	GTTATTATACTCCTAGCGCC	TTCGGAGTCTTCTTTG
732	169646197	BTF3P9	GTTTGAAGACACACCGG	CCAAAGAACAATGATCCAt	TTCAAGAGA	GTGGATCATTGTTCTTTGG	TTTTTT	GGCAAGCAAAAGACGGCATACGAGAT	GTTTGCCCACGCCTGGATTT	TTCGGAGTCTTCTTTG
733	186287258	HNRNPH1	GTTTGAAGACACACCGG	GCACAAGGGACCTTATTTA	TTCAAGAGA	TAAATAAGGTCCCTTGTGC	TTTTTT	GGCAAGCAAAAGACGGCATACGAGAT	TGGCGGTAGCCGTATCCTTA	TTCGGAGTCTTCTTTG
734	186287258	HNRNPH1	GTTTGAAGACACACCGG	GGATTACCTTACAGAGCTA	TTCAAGAGA	TAGCTCTGTAAGGTAATCC	TTTTTT	GGCAAGCAAAAGACGGCATACGAGAT	TTTCCTTAGCGTCTGCGCGA	TTCGGAGTCTTCTTTG
735	186287258	HNRNPH1	GTTTGAAGACACACCGG	GCAATACAAGCTTGTGATT	TTCAAGAGA	AATCACAAGCTTGTATTGC	TTTTTT	GGCAAGCAAAAGACGGCATACGAGAT	TGGCGTCGAGTGATCTTCCA	TTCGGAGTCTTCTTTG
736	186287258	HNRNPH1	GTTTGAAGACACACCGG	CGCTAAGTGAAACTTGTtA	TTCAAGAGA	TGACAAGTTTCACTTAGCG	TTTTTT	GGCAAGCAAAAGACGGCATACGAGAT	TGGCGTTGACTCTCTTCACA	TTCGGAGTCTTCTTTG
737	186287258	HNRNPH1	GTTTGAAGACACACCGG	CGAGTTCGCAACTCATGAA	TTCAAGAGA	TTCATGAGTTGCGAACTCG	TTTTTT	GGCAAGCAAAAGACGGCATACGAGAT	TTTGGTCCAGTAGTGAGTCA	TTCGGAGTCTTCTTTG
738	186287258	HNRNPH1	GTTTGAAGACACACCGG	GCATGTTGAAAGACATGtT	TTCAAGAGA	AGCATGTCTTTCAACATGC	TTTTTT	GGCAAGCAAAAGACGGCATACGAGAT	TGGCTCCGACTTCCGTGTAA	TTCGGAGTCTTCTTTG
739	186928849	MRPS27	GTTTGAAGACACACCGG	CGGCTTATAGACAACATTT	TTCAAGAGA	AAATGTTGTCTATAAGCCG	TTTTTT	GGCAAGCAAAAGACGGCATACGAGAT	TTTGTAGTAGGGTCTCAGCA	TTCGGAGTCTTCTTTG
740	186928849	MRPS27	GTTTGAAGACACACCGG	CCCTTGTAAATAAGGTTtA	TTCAAGAGA	TGAACCTTATTTACAAGGG	TTTTTT	GGCAAGCAAAAGACGGCATACGAGAT	GTTATTGACGATGAGGTCTC	TTCGGAGTCTTCTTTG
741	186928849	MRPS27	GTTTGAAGACACACCGG	CCTCTGGAAATAAATGTTt	TTCAAGAGA	GAACATTTATTTCCAGAGG	TTTTTT	GGCAAGCAAAAGACGGCATACGAGAT	GTTTGCGCCCAGCAGTTCTT	TTCGGAGTCTTCTTTG
742	186928849	MRPS27	GTTTGAAGACACACCGG	CCCATTAAACTATGGGATT	TTCAAGAGA	AATCCCATAGTTTAATGGG	TTTTTT	GGCAAGCAAAAGACGGCATACGAGAT	TACGGCACAGGGTCGTCATT	TTCGGAGTCTTCTTTG
743	186928849	MRPS27	GTTTGAAGACACACCGG	CGATTTAAGGCCTTACATT	TTCAAGAGA	AATGTAAGGCCTTAAATCG	TTTTTT	GGCAAGCAAAAGACGGCATACGAGAT	TAGATCATATACTCCTCGGC	TTCGGAGTCTTCTTTG
744	186928849	MRPS27	GTTTGAAGACACACCGG	GCATTAAAGTTCCTAAGAt	TTCAAGAGA	GTCTTAGGAACTTTAATGC	TTTTTT	GGCAAGCAAAAGACGGCATACGAGAT	TGGGTGTCAGCATCTACGCA	TTCGGAGTCTTCTTTG
745	187829443	AUTS2	GTTTGAAGACACACCGG	CGAGACTCATCTGTTAGTA	TTCAAGAGA	TACTAACAGATGAGTCTCG	TTTTTT	GGCAAGCAAAAGACGGCATACGAGAT	TTTGTATGAGTCGCTCCGAA	TTCGGAGTCTTCTTTG
746	187829443	AUTS2	GTTTGAAGACACACCGG	CCGCTAATGATTGCATTAT	TTCAAGAGA	ATAATGCAATCATTAGCGG	TTTTTT	GGCAAGCAAAAGACGGCATACGAGAT	AAAGAGTTAAACCTCGCTCC	TTCGGAGTCTTCTTTG
747	187829443	AUTS2	GTTTGAAGACACACCGG	CCGTGTACATAGTTATGTA	TTCAAGAGA	TACATAACTATGTACACGG	TTTTTT	GGCAAGCAAAAGACGGCATACGAGAT	AAAGTATGAAACGCGCTTCC	TTCGGAGTCTTCTTTG
748	187829443	AUTS2	GTTTGAAGACACACCGG	GCTTACGTGATATGACTtT	TTCAAGAGA	AGAGTCATATCACGTAAGC	TTTTTT	GGCAAGCAAAAGACGGCATACGAGAT	TGGTCTGGAGTATCGTTCAA	TTCGGAGTCTTCTTTG
749	187829443	AUTS2	GTTTGAAGACACACCGG	GGACATCATTGATGGATTT	TTCAAGAGA	AAATCCATCAATGATGTCC	TTTTTT	GGCAAGCAAAAGACGGCATACGAGAT	AAAGTGAGAAACGCTGCGCC	TTCGGAGTCTTCTTTG
750	187829443	AUTS2	GTTTGAAGACACACCGG	CCTTTCAGACCTATGTTAA	TTCAAGAGA	TTAACATAGGTCTGAAAGG	TTTTTT	GGCAAGCAAAAGACGGCATACGAGAT	TGGTCTTACTGTGCTAGGAA	TTCGGAGTCTTCTTTG
751	187829519	C14orf166	GTTTGAAGACACACCGG	GGCAATTATTGCTGATCtA	TTCAAGAGA	TGGATCAGCAATAATTGCC	TTTTTT	GGCAAGCAAAAGACGGCATACGAGAT	AAATCACGAAACGCTCTTGC	TTCGGAGTCTTCTTTG
752	187829519	C14orf166	GTTTGAAGACACACCGG	GCAGAACCATTGATCAATT	TTCAAGAGA	AATTGATCAATGGTTCTGC	TTTTTT	GGCAAGCAAAAGACGGCATACGAGAT	TGGTGTACCTGGTGTCATCA	TTCGGAGTCTTCTTTG
753	187829519	C14orf166	GTTTGAAGACACACCGG	CCTGTTGCTTTAGACAAAt	TTCAAGAGA	GTTTGTCTAAAGCAACAGG	TTTTTT	GGCAAGCAAAAGACGGCATACGAGAT	AAATGAGTAAACGGTCGGCC	TTCGGAGTCTTCTTTG
754	187829519	C14orf166	GTTTGAAGACACACCGG	CGACAAGAAGCTATTGAtT	TTCAAGAGA	AGTCAATAGCTTCTTGTCG	TTTTTT	GGCAAGCAAAAGACGGCATACGAGAT	TGGTGTAGATTCGGTCATCA	TTCGGAGTCTTCTTTG
755	187829519	C14orf166	GTTTGAAGACACACCGG	GGCATGTTTGGAAATCAAA	TTCAAGAGA	TTTGATTTCCAAACATGCC	TTTTTT	GGCAAGCAAAAGACGGCATACGAGAT	AAATTCAGAAACGTCTCGCC	TTCGGAGTCTTCTTTG
756	187829519	C14orf166	GTTTGAAGACACACCGG	GGGAATTTAAGAAACATtt	TTCAAGAGA	GGATGTTTCTTAAATTCCC	TTTTTT	GGCAAGCAAAAGACGGCATACGAGAT	TGGTGTTACTGCTCTACCCA	TTCGGAGTCTTCTTTG
757	188595661	ANK2	GTTTGAAGACACACCGG	GGATGCTCATACAAAGCTT	TTCAAGAGA	AAGCTTTGTATGAGCATCC	TTTTTT	GGCAAGCAAAAGACGGCATACGAGAT	AACAACGGAAACGGTGGTCC	TTCGGAGTCTTCTTTG
758	188595661	ANK2	GTTTGAAGACACACCGG	GGCAACTTGGTACCATTAA	TTCAAGAGA	TTAATGGTACCAAGTTGCC	TTTTTT	GGCAAGCAAAAGACGGCATACGAGAT	TGTACCGATTTGGAGCTAGA	TTCGGAGTCTTCTTTG
759	188595661	ANK2	GTTTGAAGACACACCGG	CCACAGATGTGTCTGATAA	TTCAAGAGA	TTATCAGACACATCTGTGG	TTTTTT	GGCAAGCAAAAGACGGCATACGAGAT	AACGTGTTAAACGGGAACCC	TTCGGAGTCTTCTTTG
760	188595661	ANK2	GTTTGAAGACACACCGG	CCTGTGCTAGAAGATAAtT	TTCAAGAGA	AGTTATCTTCTAGCACAGG	TTTTTT	GGCAAGCAAAAGACGGCATACGAGAT	TGTAGATCCGCAGCCCTGTA	TTCGGAGTCTTCTTTG
761	188595661	ANK2	GTTTGAAGACACACCGG	CCTATGCAGATGAAAGTTT	TTCAAGAGA	AAACTTTCATCTGCATAGG	TTTTTT	GGCAAGCAAAAGACGGCATACGAGAT	AACTGGTCAAACGAAGTCCC	TTCGGAGTCTTCTTTG
762	188595661	ANK2	GTTTGAAGACACACCGG	GCTTCCAAATTAGTGGATA	TTCAAGAGA	TATCCACTAATTTGGAAGC	TTTTTT	GGCAAGCAAAAGACGGCATACGAGAT	TGTAGATGGCGGCCTAACTA	TTCGGAGTCTTCTTTG
763	189011557	DPAGT1	GTTTGAAGACACACCGG	CGGATGATGTACTGAATtT	TTCAAGAGA	AGATTCAGTACATCATCCG	TTTTTT	GGCAAGCAAAAGACGGCATACGAGAT	AACTTAGCAAACTTAGCGCC	TTCGGAGTCTTCTTTG
764	189011557	DPAGT1	GTTTGAAGACACACCGG	GCTATTCCAAGTTCAAGAt	TTCAAGAGA	GTCTTGAACTTGGAATAGC	TTTTTT	GGCAAGCAAAAGACGGCATACGAGAT	GTGATGTCAGAGTAGACTTC	TTCGGAGTCTTCTTTG
765	189011557	DPAGT1	GTTTGAAGACACACCGG	GGTGATTCTACTCTTGAAt	TTCAAGAGA	GTTCAAGAGTAGAATCACC	TTTTTT	GGCAAGCAAAAGACGGCATACGAGAT	AAGACAGTAAAGCCGGTTCC	TTCGGAGTCTTCTTTG
766	189011557	DPAGT1	GTTTGAAGACACACCGG	GCTGCTGATCAATTTGATt	TTCAAGAGA	GATCAAATTGATCAGCAGC	TTTTTT	GGCAAGCAAAAGACGGCATACGAGAT	TGTCCAGGAGTCCCGCTATA	TTCGGAGTCTTCTTTG
767	189011557	DPAGT1	GTTTGAAGACACACCGG	GGAGATACCTTCTGTTAtT	TTCAAGAGA	AGTAACAGAAGGTATCTCC	TTTTTT	GGCAAGCAAAAGACGGCATACGAGAT	AAGAGGTGAAACGCCTATCC	TTCGGAGTCTTCTTTG
768	189011557	DPAGT1	GTTTGAAGACACACCGG	GGTGAATTCACTGAATGTA	TTCAAGAGA	TACATTCAGTGAATTCACC	TTTTTT	GGCAAGCAAAAGACGGCATACGAGAT	TGTCGTTTACTGGGATCGAA	TTCGGAGTCTTCTTTG
769	190341058	ACIN1	GTTTGAAGACACACCGG	CCTTCTGGATTGACAAGAT	TTCAAGAGA	ATCTTGTCAATCCAGAAGG	TTTTTT	GGCAAGCAAAAGACGGCATACGAGAT	AAGAGTTCAAAGACGGTGCC	TTCGGAGTCTTCTTTG
770	190341058	ACIN1	GTTTGAAGACACACCGG	CGATTCAAAGCTTCGGCAA	TTCAAGAGA	TTGCCGAAGCTTTGAATCG	TTTTTT	GGCAAGCAAAAGACGGCATACGAGAT	TGTCTGAGCGGGCCTACTTA	TTCGGAGTCTTCTTTG
771	190341058	ACIN1	GTTTGAAGACACACCGG	CCAATCCTGAAAGAGTTTA	TTCAAGAGA	TAAACTCTTTCAGGATTGG	TTTTTT	GGCAAGCAAAAGACGGCATACGAGAT	AAGATAACAATCGTGCCCGC	TTCGGAGTCTTCTTTG
772	190341058	ACIN1	GTTTGAAGACACACCGG	CCAGTTCTAGATCAAGATt	TTCAAGAGA	GATCTTGATCTAGAACTGG	TTTTTT	GGCAAGCAAAAGACGGCATACGAGAT	TGTCTGTCACTGGCGCTCAA	TTCGGAGTCTTCTTTG
773	190341058	ACIN1	GTTTGAAGACACACCGG	GCTTCCAAATTTCCTGAAA	TTCAAGAGA	TTTCAGGAAATTTGGAAGC	TTTTTT	GGCAAGCAAAAGACGGCATACGAGAT	AAGCGTAGAAACTGGAGCCC	TTCGGAGTCTTCTTTG
774	190341058	ACIN1	GTTTGAAGACACACCGG	GGAGATTTACAAGATCCtA	TTCAAGAGA	TGGGATCTTGTAAATCTCC	TTTTTT	GGCAAGCAAAAGACGGCATACGAGAT	TGTCTGTGAGCGGCCTCTTA	TTCGGAGTCTTCTTTG
775	194578874	NIT2	GTTTGAAGACACACCGG	GGAATGCAGCATATATCTt	TTCAAGAGA	GAGATATATGCTGCATTCC	TTTTTT	GGCAAGCAAAAGACGGCATACGAGAT	AAGCTAAGAAAGTCCCGCGC	TTCGGAGTCTTCTTTG
776	194578874	NIT2	GTTTGAAGACACACCGG	GCAATCGTGTATTCAGAtA	TTCAAGAGA	TGTCTGAATACACGATTGC	TTTTTT	GGCAAGCAAAAGACGGCATACGAGAT	TGTGCAGGTCTGAGTCATTA	TTCGGAGTCTTCTTTG
777	194578874	NIT2	GTTTGAAGACACACCGG	GGAGTTGTAATCTCCATtA	TTCAAGAGA	TGATGGAGATTACAACTCC	TTTTTT	GGCAAGCAAAAGACGGCATACGAGAT	AAGCTGTCAAACGATCAGGC	TTCGGAGTCTTCTTTG
778	194578874	NIT2	GTTTGAAGACACACCGG	CCATATGGAGCGAAATATT	TTCAAGAGA	AATATTTCGCTCCATATGG	TTTTTT	GGCAAGCAAAAGACGGCATACGAGAT	TGTGCATCGGCAGCTCGTTA	TTCGGAGTCTTCTTTG
779	194578874	NIT2	GTTTGAAGACACACCGG	GGTGATTGATTCACCTAAT	TTCAAGAGA	ATTAGGTGAATCAATCACC	TTTTTT	GGCAAGCAAAAGACGGCATACGAGAT	TGTGCCATACTCCTATTCGA	TTCGGAGTCTTCTTTG
780	194578874	NIT2	GTTTGAAGACACACCGG	GGTGATAGTTTCTCCACAT	TTCAAGAGA	ATGTGGAGAAACTATCACC	TTTTTT	GGCAAGCAAAAGACGGCATACGAGAT	AAGGCGGCAAACGGTTACAC	TTCGGAGTCTTCTTTG
781	194733751	SORBS2	GTTTGAAGACACACCGG	GCATTAAACTCCAGGTATT	TTCAAGAGA	AATACCTGGAGTTTAATGC	TTTTTT	GGCAAGCAAAAGACGGCATACGAGAT	TGTGGACTCTCCCTCATGTA	TTCGGAGTCTTCTTTG
782	194733751	SORBS2	GTTTGAAGACACACCGG	GCATAAGAACTGTTCATtT	TTCAAGAGA	AGATGAACAGTTCTTATGC	TTTTTT	GGCAAGCAAAAGACGGCATACGAGAT	GTTCACCCGTCACGTTATTG	TTCGGAGTCTTCTTTG
783	194733751	SORBS2	GTTTGAAGACACACCGG	CCTTGTGGATTACGTAGAA	TTCAAGAGA	TTCTACGTAATCCACAAGG	TTTTTT	GGCAAGCAAAAGACGGCATACGAGAT	GTTTGCTTACAGTTGCCACG	TTCGGAGTCTTCTTTG
784	194733751	SORBS2	GTTTGAAGACACACCGG	GGTTCCTGAAGATGTACAA	TTCAAGAGA	TTGTACATCTTCAGGAACC	TTTTTT	GGCAAGCAAAAGACGGCATACGAGAT	AAGTATGTAAAGAGGTGCCC	TTCGGAGTCTTCTTTG
785	194733751	SORBS2	GTTTGAAGACACACCGG	CCTGTGTTTACTCATGAAA	TTCAAGAGA	TTTCATGAGTAAACACAGG	TTTTTT	GGCAAGCAAAAGACGGCATACGAGAT	TGTGGTTCACGTTGCGTCCA	TTCGGAGTCTTCTTTG
786	194733751	SORBS2	GTTTGAAGACACACCGG	GGCTCTGTATAACTATAtT	TTCAAGAGA	AGTATAGTTATACAGAGCC	TTTTTT	GGCAAGCAAAAGACGGCATACGAGAT	TGTGTCAGATTCCTCTCAGA	TTCGGAGTCTTCTTTG
787	197276645	LRRFIP2	GTTTGAAGACACACCGG	CGGGATATCTATGACCTTA	TTCAAGAGA	TAAGGTCATAGATATCCCG	TTTTTT	GGCAAGCAAAAGACGGCATACGAGAT	AAGTTCAGAAAGATGTCCGC	TTCGGAGTCTTCTTTG
788	197276645	LRRFIP2	GTTTGAAGACACACCGG	GGTTTCCAATGCACAGTTA	TTCAAGAGA	TAACTGTGCATTGGAAACC	TTTTTT	GGCAAGCAAAAGACGGCATACGAGAT	TGTGTGACTGGTGCCACTCA	TTCGGAGTCTTCTTTG
789	197276645	LRRFIP2	GTTTGAAGACACACCGG	GCAATTCTATGAGTGCTtA	TTCAAGAGA	TGAGCACTCATAGAATTGC	TTTTTT	GGCAAGCAAAAGACGGCATACGAGAT	AAGTTTACAAAGCACGCGCC	TTCGGAGTCTTCTTTG
790	197276645	LRRFIP2	GTTTGAAGACACACCGG	GCAACTACTTTGCAGAATT	TTCAAGAGA	AATTCTGCAAAGTAGTTGC	TTTTTT	GGCAAGCAAAAGACGGCATACGAGAT	TGTGTTCAGCGCCTCCAGTA	TTCGGAGTCTTCTTTG
791	197276645	LRRFIP2	GTTTGAAGACACACCGG	GGTGGATTATATAACCCTT	TTCAAGAGA	AAGGGTTATATAATCCACC	TTTTTT	GGCAAGCAAAAGACGGCATACGAGAT	AATAAGTCAAAGCGTCTCCC	TTCGGAGTCTTCTTTG
792	197276645	LRRFIP2	GTTTGAAGACACACCGG	CCATCTGAATGCAGTTATT	TTCAAGAGA	AATAACTGCATTCAGATGG	TTTTTT	GGCAAGCAAAAGACGGCATACGAGAT	AATACGATAAAGGGTTCGCC	TTCGGAGTCTTCTTTG
793	197313747	SETD2	GTTTGAAGACACACCGG	GCAGAATAGGTTTCTCAtT	TTCAAGAGA	AGTGAGAAACCTATTCTGC	TTTTTT	GGCAAGCAAAAGACGGCATACGAGAT	TGTTATGTAGGCGATGTCCA	TTCGGAGTCTTCTTTG
794	197313747	SETD2	GTTTGAAGACACACCGG	CGAGGGTCATCATATTCTA	TTCAAGAGA	TAGAATATGATGACCCTCG	TTTTTT	GGCAAGCAAAAGACGGCATACGAGAT	TGTTCGCGCCCTCGATGTTA	TTCGGAGTCTTCTTTG
795	197313747	SETD2	GTTTGAAGACACACCGG	GGCTCTTCTGAAAGTTCAA	TTCAAGAGA	TTGAACTTTCAGAAGAGCC	TTTTTT	GGCAAGCAAAAGACGGCATACGAGAT	AATCATACAAAGTGTGCCGC	TTCGGAGTCTTCTTTG
796	197313747	SETD2	GTTTGAAGACACACCGG	GGTTGTGACAAATAATCTt	TTCAAGAGA	GAGATTATTTGTCACAACC	TTTTTT	GGCAAGCAAAAGACGGCATACGAGAT	TGTTCGGCACTGTGATGCTA	TTCGGAGTCTTCTTTG
797	197313747	SETD2	GTTTGAAGACACACCGG	CCAGTAGATGTAGCAGTTA	TTCAAGAGA	TAACTGCTACATCTACTGG	TTTTTT	GGCAAGCAAAAGACGGCATACGAGAT	AATCTATCAAAGCGACGGCC	TTCGGAGTCTTCTTTG
798	197313747	SETD2	GTTTGAAGACACACCGG	GCAGGACACTATATCTAAT	TTCAAGAGA	ATTAGATATAGTGTCCTGC	TTTTTT	GGCAAGCAAAAGACGGCATACGAGAT	TGTTCTGTAGCGGATCTGCA	TTCGGAGTCTTCTTTG
799	197313788	EMP1	GTTTGAAGACACACCGG	GGAACAGATATTTAGCTtT	TTCAAGAGA	AGAGCTAAATATCTGTTCC	TTTTTT	GGCAAGCAAAAGACGGCATACGAGAT	TACGGCATCGACGCTATTGC	TTCGGAGTCTTCTTTG
800	197313788	EMP1	GTTTGAAGACACACCGG	GGTTTCCAATACGGTAGAT	TTCAAGAGA	ATCTACCGTATTGGAAACC	TTTTTT	GGCAAGCAAAAGACGGCATACGAGAT	TAGATGATGCGAGCGTCCTA	TTCGGAGTCTTCTTTG
801	197313788	EMP1	GTTTGAAGACACACCGG	CCCTCTTTGGAACAGATAT	TTCAAGAGA	ATATCTGTTCCAAAGAGGG	TTTTTT	GGCAAGCAAAAGACGGCATACGAGAT	TGTTTCCGACTTCGCCGGTA	TTCGGAGTCTTCTTTG
802	197313788	EMP1	GTTTGAAGACACACCGG	GCAATTCTGGAAGCTGATT	TTCAAGAGA	AATCAGCTTCCAGAATTGC	TTTTTT	GGCAAGCAAAAGACGGCATACGAGAT	AATGAACTAAAGTCCGGTCC	TTCGGAGTCTTCTTTG
803	197313788	EMP1	GTTTGAAGACACACCGG	CCAACATGTTGGTATTGtT	TTCAAGAGA	AGCAATACCAACATGTTGG	TTTTTT	GGCAAGCAAAAGACGGCATACGAGAT	TTAAGCTACTTCCCTGTCGA	TTCGGAGTCTTCTTTG
804	197313788	EMP1	GTTTGAAGACACACCGG	GGAAGATGAACTTTGTCAT	TTCAAGAGA	ATGACAAAGTTCATCTTCC	TTTTTT	GGCAAGCAAAAGACGGCATACGAGAT	AATGACGGAAAGATTCGTGC	TTCGGAGTCTTCTTTG
805	197313791	VBP1	GTTTGAAGACACACCGG	GGTCAGATTCCTGAAATTA	TTCAAGAGA	TAATTTCAGGAATCTGACC	TTTTTT	GGCAAGCAAAAGACGGCATACGAGAT	TTACCGCTGTTGAGCCCGTA	TTCGGAGTCTTCTTTG
806	197313791	VBP1	GTTTGAAGACACACCGG	GGGCTATTAAGACTACATT	TTCAAGAGA	AATGTAGTCTTAATAGCCC	TTTTTT	GGCAAGCAAAAGACGGCATACGAGAT	GTTCACGAGCGCAGATCCAT	TTCGGAGTCTTCTTTG
807	197313791	VBP1	GTTTGAAGACACACCGG	CCTGTATTGCAAAGCTTtA	TTCAAGAGA	TGAAGCTTTGCAATACAGG	TTTTTT	GGCAAGCAAAAGACGGCATACGAGAT	GTTTGGTCACGCCTACCTAG	TTCGGAGTCTTCTTTG
808	197313791	VBP1	GTTTGAAGACACACCGG	CCTTACAGGTTGACATAAt	TTCAAGAGA	GTTATGTCAACCTGTAAGG	TTTTTT	GGCAAGCAAAAGACGGCATACGAGAT	AATGCGTCAAACTGGATACC	TTCGGAGTCTTCTTTG
809	197313791	VBP1	GTTTGAAGACACACCGG	GGAAAGCTACTAGTACATT	TTCAAGAGA	AATGTACTAGTAGCTTTCC	TTTTTT	GGCAAGCAAAAGACGGCATACGAGAT	TTACCGTGGTCACTGGGTCA	TTCGGAGTCTTCTTTG
810	197313791	VBP1	GTTTGAAGACACACCGG	GGCTAATGTAATGCTTGAA	TTCAAGAGA	TTCAAGCATTACATTAGCC	TTTTTT	GGCAAGCAAAAGACGGCATACGAGAT	AATGGCGTAAACTGATAGCC	TTCGGAGTCTTCTTTG
811	205277452	TPRKB	GTTTGAAGACACACCGG	GGATGTAGAATCCTGCTTA	TTCAAGAGA	TAAGCAGGATTCTACATCC	TTTTTT	GGCAAGCAAAAGACGGCATACGAGAT	TTACCTTAGTGTCAGCGGGA	TTCGGAGTCTTCTTTG
812	205277452	TPRKB	GTTTGAAGACACACCGG	GGATCACTGATAAATCCTA	TTCAAGAGA	TAGGATTTATCAGTGATCC	TTTTTT	GGCAAGCAAAAGACGGCATACGAGAT	AATGGCTGAAACTGTCTCAC	TTCGGAGTCTTCTTTG
813	205277452	TPRKB	GTTTGAAGACACACCGG	GGTATCTCAGCAAATGAtA	TTCAAGAGA	TGTCATTTGCTGAGATACC	TTTTTT	GGCAAGCAAAAGACGGCATACGAGAT	TTACGCGCCGAGCTGCTTTA	TTCGGAGTCTTCTTTG
814	205277452	TPRKB	GTTTGAAGACACACCGG	GGACATTATTGGATGCTAT	TTCAAGAGA	ATAGCATCCAATAATGTCC	TTTTTT	GGCAAGCAAAAGACGGCATACGAGAT	AATTAGGTAAAGCTCGACCC	TTCGGAGTCTTCTTTG
815	205277452	TPRKB	GTTTGAAGACACACCGG	GGGTAACCCTTCTGTTATT	TTCAAGAGA	AATAACAGAAGGGTTACCC	TTTTTT	GGCAAGCAAAAGACGGCATACGAGAT	TTAGATTCGGAGCGTCGCCA	TTCGGAGTCTTCTTTG
816	205277452	TPRKB	GTTTGAAGACACACCGG	GGTAACCCTTCTGTTATTT	TTCAAGAGA	AAATAACAGAAGGGTTACC	TTTTTT	GGCAAGCAAAAGACGGCATACGAGAT	AATTCAGTAAAGGACGTGCC	TTCGGAGTCTTCTTTG
817	206597504	AGFG1	GTTTGAAGACACACCGG	GCTGCATCAGTAAATGCTA	TTCAAGAGA	TAGCATTTACTGATGCAGC	TTTTTT	GGCAAGCAAAAGACGGCATACGAGAT	TTAGCCACCTTCTCTGAGTA	TTCGGAGTCTTCTTTG
818	206597504	AGFG1	GTTTGAAGACACACCGG	GCATTGTGTATTAAACAtt	TTCAAGAGA	GGTGTTTAATACACAATGC	TTTTTT	GGCAAGCAAAAGACGGCATACGAGAT	ACAATCATAAATCGTCGGCC	TTCGGAGTCTTCTTTG
819	206597504	AGFG1	GTTTGAAGACACACCGG	GGGCAAACTGATATTATtT	TTCAAGAGA	AGATAATATCAGTTTGCCC	TTTTTT	GGCAAGCAAAAGACGGCATACGAGAT	TTAGCGCGGATGAGTCCACA	TTCGGAGTCTTCTTTG
820	206597504	AGFG1	GTTTGAAGACACACCGG	GCCTCTAGGTAATTAAGTA	TTCAAGAGA	TACTTAATTACCTAGAGGC	TTTTTT	GGCAAGCAAAAGACGGCATACGAGAT	ACAATGGTAAATAGCGTCCC	TTCGGAGTCTTCTTTG
821	206597504	AGFG1	GTTTGAAGACACACCGG	GGAACTCAGTGTTACCTTA	TTCAAGAGA	TAAGGTAACACTGAGTTCC	TTTTTT	GGCAAGCAAAAGACGGCATACGAGAT	TTAGTGAGAGGTATGTCCCA	TTCGGAGTCTTCTTTG
822	206597504	AGFG1	GTTTGAAGACACACCGG	CCTGTTCAGGAAAGATCTT	TTCAAGAGA	AAGATCTTTCCTGAACAGG	TTTTTT	GGCAAGCAAAAGACGGCATACGAGAT	ACACTAGCAAAGGGACTTCC	TTCGGAGTCTTCTTTG
823	206725412	GALNT2	GTTTGAAGACACACCGG	GGTGATCACGTTTCACAAT	TTCAAGAGA	ATTGTGAAACGTGATCACC	TTTTTT	GGCAAGCAAAAGACGGCATACGAGAT	TTAGTTGACTTGATGCGCGA	TTCGGAGTCTTCTTTG
824	206725412	GALNT2	GTTTGAAGACACACCGG	GCAAGCCTTTCAAATGGTA	TTCAAGAGA	TACCATTTGAAAGGCTTGC	TTTTTT	GGCAAGCAAAAGACGGCATACGAGAT	ACAGAACTAAATCGGGTCCC	TTCGGAGTCTTCTTTG
825	206725412	GALNT2	GTTTGAAGACACACCGG	GGAGAACTCTTGAAATCTt	TTCAAGAGA	GAGATTTCAAGAGTTCTCC	TTTTTT	GGCAAGCAAAAGACGGCATACGAGAT	TTATCGCTAGTAGGGATGCA	TTCGGAGTCTTCTTTG
826	206725412	GALNT2	GTTTGAAGACACACCGG	GCTATGTTTACATGACAtA	TTCAAGAGA	TGTGTCATGTAAACATAGC	TTTTTT	GGCAAGCAAAAGACGGCATACGAGAT	ACAGCGGGAAAGAGCTATCC	TTCGGAGTCTTCTTTG
827	206725412	GALNT2	GTTTGAAGACACACCGG	GCGAGTTCTTAGAAATGAT	TTCAAGAGA	ATCATTTCTAAGAACTCGC	TTTTTT	GGCAAGCAAAAGACGGCATACGAGAT	TTATCGTCACTGGTCCGCAA	TTCGGAGTCTTCTTTG
828	206725412	GALNT2	GTTTGAAGACACACCGG	CCATCATCGATGTCATTAA	TTCAAGAGA	TTAATGACATCGATGATGG	TTTTTT	GGCAAGCAAAAGACGGCATACGAGAT	ACATAAGTAAATGCCGTCCC	TTCGGAGTCTTCTTTG
829	208022642	PAIP1	GTTTGAAGACACACCGG	GGGAGAACTTTATCTTAAt	TTCAAGAGA	GTTAAGATAAAGTTCTCCC	TTTTTT	GGCAAGCAAAAGACGGCATACGAGAT	TTATGCGACTTATCTCGGGA	TTCGGAGTCTTCTTTG
830	208022642	PAIP1	GTTTGAAGACACACCGG	GCAGATGCTATTTGATAtt	TTCAAGAGA	GGTATCAAATAGCATCTGC	TTTTTT	GGCAAGCAAAAGACGGCATACGAGAT	ACATCTTGAAAGGATACGCC	TTCGGAGTCTTCTTTG
831	208022642	PAIP1	GTTTGAAGACACACCGG	GCACTAAAGTCTTGGAATA	TTCAAGAGA	TATTCCAAGACTTTAGTGC	TTTTTT	GGCAAGCAAAAGACGGCATACGAGAT	TTATTCTCAGCACGCACGGA	TTCGGAGTCTTCTTTG
832	208022642	PAIP1	GTTTGAAGACACACCGG	GCTAGAACATTATTCTGtT	TTCAAGAGA	AGCAGAATAATGTTCTAGC	TTTTTT	GGCAAGCAAAAGACGGCATACGAGAT	ACATGGTAACAATGGATCGC	TTCGGAGTCTTCTTTG
833	208022642	PAIP1	GTTTGAAGACACACCGG	CCTGAATGGTTGTGTTAtA	TTCAAGAGA	TGTAACACAACCATTCAGG	TTTTTT	GGCAAGCAAAAGACGGCATACGAGAT	TTCACGTTCTTCCAGTCGAA	TTCGGAGTCTTCTTTG
834	208022642	PAIP1	GTTTGAAGACACACCGG	CGGACTGAATATGAAGTTA	TTCAAGAGA	TAACTTCATATTCAGTCCG	TTTTTT	GGCAAGCAAAAGACGGCATACGAGAT	ACCAGGAGAAAGTGACCCTC	TTCGGAGTCTTCTTTG
835	209413755	SYN3	GTTTGAAGACACACCGG	GCAATGATAGTCACTTCTA	TTCAAGAGA	TAGAAGTGACTATCATTGC	TTTTTT	GGCAAGCAAAAGACGGCATACGAGAT	TTCAGGACCTCGTTCACGGA	TTCGGAGTCTTCTTTG
836	209413755	SYN3	GTTTGAAGACACACCGG	GCTTGTGGAGCAAACATTT	TTCAAGAGA	AAATGTTTGCTCCACAAGC	TTTTTT	GGCAAGCAAAAGACGGCATACGAGAT	ACCAGTGGAAAGGAACGTCC	TTCGGAGTCTTCTTTG
837	209413755	SYN3	GTTTGAAGACACACCGG	GGTAGGTTACTCAATTTtA	TTCAAGAGA	TGAAATTGAGTAACCTACC	TTTTTT	GGCAAGCAAAAGACGGCATACGAGAT	TTCATCCAGTCTCATCGTGA	TTCGGAGTCTTCTTTG
838	209413755	SYN3	GTTTGAAGACACACCGG	CCTGAGAACATACTTTCTA	TTCAAGAGA	TAGAAAGTATGTTCTCAGG	TTTTTT	GGCAAGCAAAAGACGGCATACGAGAT	TTCATCCGACTGTGCCGGTA	TTCGGAGTCTTCTTTG
839	209413755	SYN3	GTTTGAAGACACACCGG	GCTCATTAAGATCTTCCAT	TTCAAGAGA	ATGGAAGATCTTAATGAGC	TTTTTT	GGCAAGCAAAAGACGGCATACGAGAT	TTCATCTACGTTCTGGAGCA	TTCGGAGTCTTCTTTG
840	209413755	SYN3	GTTTGAAGACACACCGG	GGCTCCACAGATTAAATtA	TTCAAGAGA	TGATTTAATCTGTGGAGCC	TTTTTT	GGCAAGCAAAAGACGGCATACGAGAT	ACCCTATGAAAGTAAGCTCC	TTCGGAGTCTTCTTTG
841	212276111	MCTS1	GTTTGAAGACACACCGG	GGAACTCATTTGTAAGTtA	TTCAAGAGA	TGACTTACAAATGAGTTCC	TTTTTT	GGCAAGCAAAAGACGGCATACGAGAT	TTCATTAGATTCGTCGCGCA	TTCGGAGTCTTCTTTG
842	212276111	MCTS1	GTTTGAAGACACACCGG	GGCTTCAAATTCAGATGTt	TTCAAGAGA	GACATCTGAATTTGAAGCC	TTTTTT	GGCAAGCAAAAGACGGCATACGAGAT	ACCGGCAGAAAGTTACAGCC	TTCGGAGTCTTCTTTG
843	212276111	MCTS1	GTTTGAAGACACACCGG	GCTTCCAATCTAGTGAGTA	TTCAAGAGA	TACTCACTAGATTGGAAGC	TTTTTT	GGCAAGCAAAAGACGGCATACGAGAT	TTCCCGGTACTGGTGGACTA	TTCGGAGTCTTCTTTG
844	212276111	MCTS1	GTTTGAAGACACACCGG	CCTCTCTGAGGTAATAAAT	TTCAAGAGA	ATTTATTACCTCAGAGAGG	TTTTTT	GGCAAGCAAAAGACGGCATACGAGAT	ACCTCGATAAAGCAGATGCC	TTCGGAGTCTTCTTTG
845	212276111	MCTS1	GTTTGAAGACACACCGG	CCGGATCCAATGATTTAAT	TTCAAGAGA	ATTAAATCATTGGATCCGG	TTTTTT	GGCAAGCAAAAGACGGCATACGAGAT	TTCCGCGCATCAGCGTTGTA	TTCGGAGTCTTCTTTG
846	212276111	MCTS1	GTTTGAAGACACACCGG	GCTATCTAATATGGTAGtt	TTCAAGAGA	GGCTACCATATTAGATAGC	TTTTTT	GGCAAGCAAAAGACGGCATACGAGAT	TAAGCCTTCTAGCCATGCGG	TTCGGAGTCTTCTTTG
847	213385306	LSM5	GTTTGAAGACACACCGG	GGAAATATTTCACCGGATt	TTCAAGAGA	GATCCGGTGAAATATTTCC	TTTTTT	GGCAAGCAAAAGACGGCATACGAGAT	TACAGCTCCCACTTATTGGT	TTCGGAGTCTTCTTTG
848	213385306	LSM5	GTTTGAAGACACACCGG	GGAGTCTTTCATAGTACtA	TTCAAGAGA	TGGTACTATGAAAGACTCC	TTTTTT	GGCAAGCAAAAGACGGCATACGAGAT	ACGAAGCGAAATAGGTTCCC	TTCGGAGTCTTCTTTG
849	213385306	LSM5	GTTTGAAGACACACCGG	GCTTGTGGACAAATGTATA	TTCAAGAGA	TATACATTTGTCCACAAGC	TTTTTT	GGCAAGCAAAAGACGGCATACGAGAT	TTCCGCTTACTGTCTGCGAA	TTCGGAGTCTTCTTTG
850	213385306	LSM5	GTTTGAAGACACACCGG	CCTTGACTTACACTAGATT	TTCAAGAGA	AATCTAGTGTAAGTCAAGG	TTTTTT	GGCAAGCAAAAGACGGCATACGAGAT	ACGAATAGAAATGTGGCCGC	TTCGGAGTCTTCTTTG
851	213385306	LSM5	GTTTGAAGACACACCGG	CCATGAACTCCTATTGAAA	TTCAAGAGA	TTTCAATAGGAGTTCATGG	TTTTTT	GGCAAGCAAAAGACGGCATACGAGAT	TTCCGTGCATAGTATAGGGA	TTCGGAGTCTTCTTTG
852	213385306	LSM5	GTTTGAAGACACACCGG	GGAAGATGTCACTGAGTTT	TTCAAGAGA	AAACTCAGTGACATCTTCC	TTTTTT	GGCAAGCAAAAGACGGCATACGAGAT	TTCCTCTAGTATCATCGGCA	TTCGGAGTCTTCTTTG
853	214010210	ARCN1	GTTTGAAGACACACCGG	CCAGTTAGGGATTTCACAT	TTCAAGAGA	ATGTGAAATCCCTAACTGG	TTTTTT	GGCAAGCAAAAGACGGCATACGAGAT	ACGATATGAAAGTTCCACCC	TTCGGAGTCTTCTTTG
854	214010210	ARCN1	GTTTGAAGACACACCGG	CCTATGGAGAAACTGTATA	TTCAAGAGA	TATACAGTTTCTCCATAGG	TTTTTT	GGCAAGCAAAAGACGGCATACGAGAT	TTCCTGCTAGGCCGAGAGTA	TTCGGAGTCTTCTTTG
855	214010210	ARCN1	GTTTGAAGACACACCGG	CCACTTTCCTAGTGGATAA	TTCAAGAGA	TTATCCACTAGGAAAGTGG	TTTTTT	GGCAAGCAAAAGACGGCATACGAGAT	ACGGAGAGAAATCAGCCCTC	TTCGGAGTCTTCTTTG
856	214010210	ARCN1	GTTTGAAGACACACCGG	GGACTATTCAGGTGAACTA	TTCAAGAGA	TAGTTCACCTGAATAGTCC	TTTTTT	GGCAAGCAAAAGACGGCATACGAGAT	TTCCTGTACTTCGCTGCGGA	TTCGGAGTCTTCTTTG
857	214010210	ARCN1	GTTTGAAGACACACCGG	CCAAAGAAGTTTCTAGCtT	TTCAAGAGA	AGGCTAGAAACTTCTTTGG	TTTTTT	GGCAAGCAAAAGACGGCATACGAGAT	ACGGCATCAAAGTTGCATAC	TTCGGAGTCTTCTTTG
858	214010210	ARCN1	GTTTGAAGACACACCGG	GCATCAGGGAAGAATTCTT	TTCAAGAGA	AAGAATTCTTCCCTGATGC	TTTTTT	GGCAAGCAAAAGACGGCATACGAGAT	TTCGCCTAGCTCCGGTGTAA	TTCGGAGTCTTCTTTG
859	215490088	SAP18	GTTTGAAGACACACCGG	CCTATAGGATTGTTAAGAt	TTCAAGAGA	GTCTTAACAATCCTATAGG	TTTTTT	GGCAAGCAAAAGACGGCATACGAGAT	ACGGCTTGAAAGGGACATAC	TTCGGAGTCTTCTTTG
860	215490088	SAP18	GTTTGAAGACACACCGG	GGAACCCTATGATTTACTA	TTCAAGAGA	TAGTAAATCATAGGGTTCC	TTTTTT	GGCAAGCAAAAGACGGCATACGAGAT	TTCGCTAGACTGGTTAGGAA	TTCGGAGTCTTCTTTG
861	215490088	SAP18	GTTTGAAGACACACCGG	CGGCCTATAGGATTGTTAA	TTCAAGAGA	TTAACAATCCTATAGGCCG	TTTTTT	GGCAAGCAAAAGACGGCATACGAGAT	ACGGGAAGAAACGTCATGCC	TTCGGAGTCTTCTTTG
862	215490088	SAP18	GTTTGAAGACACACCGG	CCTGAGTGTGAAAGTTAAT	TTCAAGAGA	ATTAACTTTCACACTCAGG	TTTTTT	GGCAAGCAAAAGACGGCATACGAGAT	TTCGCTCCATCCGTGTGAGA	TTCGGAGTCTTCTTTG
863	215490088	SAP18	GTTTGAAGACACACCGG	CGGGATTGTATGAAATCAA	TTCAAGAGA	TTGATTTCATACAATCCCG	TTTTTT	GGCAAGCAAAAGACGGCATACGAGAT	TTCGCTCTACTGGTGCTGAA	TTCGGAGTCTTCTTTG
864	215490088	SAP18	GTTTGAAGACACACCGG	CCCAAACCTTTAGGTTGTT	TTCAAGAGA	AACAACCTAAAGGTTTGGG	TTTTTT	GGCAAGCAAAAGACGGCATACGAGAT	ACGGTTGGAAAGAACAGTCC	TTCGGAGTCTTCTTTG
865	215599578	INTS12	GTTTGAAGACACACCGG	GGCATCTGGCAATCAATTA	TTCAAGAGA	TAATTGATTGCCAGATGCC	TTTTTT	GGCAAGCAAAAGACGGCATACGAGAT	TTCGGAGCCTGAGCTTCGTA	TTCGGAGTCTTCTTTG
866	215599578	INTS12	GTTTGAAGACACACCGG	GCTCAGTTAGTTGTGACAA	TTCAAGAGA	TTGTCACAACTAACTGAGC	TTTTTT	GGCAAGCAAAAGACGGCATACGAGAT	ACGTGAGAACAATTCATCCC	TTCGGAGTCTTCTTTG
867	215599578	INTS12	GTTTGAAGACACACCGG	CCACCGAGATTGTCATAAA	TTCAAGAGA	TTTATGACAATCTCGGTGG	TTTTTT	GGCAAGCAAAAGACGGCATACGAGAT	TTCGGCTCACTCGTTTCGGA	TTCGGAGTCTTCTTTG
868	215599578	INTS12	GTTTGAAGACACACCGG	GCCTAAAGATGAAAGGCTT	TTCAAGAGA	AAGCCTTTCATCTTTAGGC	TTTTTT	GGCAAGCAAAAGACGGCATACGAGAT	ACGTTTAACCCTCAAGAAGC	TTCGGAGTCTTCTTTG
869	215599578	INTS12	GTTTGAAGACACACCGG	CCAAAGTAGCAAGGATTTA	TTCAAGAGA	TAAATCCTTGCTACTTTGG	TTTTTT	GGCAAGCAAAAGACGGCATACGAGAT	TTCTCTCACTGTGTCAGGAA	TTCGGAGTCTTCTTTG
870	215599578	INTS12	GTTTGAAGACACACCGG	CCTAAAGATGAAAGGCTTA	TTCAAGAGA	TAAGCCTTTCATCTTTAGG	TTTTTT	GGCAAGCAAAAGACGGCATACGAGAT	ACTAGAGGAAATGCACGGCC	TTCGGAGTCTTCTTTG
871	217330645	SUB1	GTTTGAAGACACACCGG	GGAACAGATTTCTGACATT	TTCAAGAGA	AATGTCAGAAATCTGTTCC	TTTTTT	GGCAAGCAAAAGACGGCATACGAGAT	TTCTGACTCTTGATCGAGCA	TTCGGAGTCTTCTTTG
872	217330645	SUB1	GTTTGAAGACACACCGG	CGAGTACAGAACTTTGATT	TTCAAGAGA	AATCAAAGTTCTGTACTCG	TTTTTT	GGCAAGCAAAAGACGGCATACGAGAT	ACTAGGAAATATAGGGCCGC	TTCGGAGTCTTCTTTG
873	217330645	SUB1	GTTTGAAGACACACCGG	GCATTATGTTAATGAAGtt	TTCAAGAGA	GGCTTCATTAACATAATGC	TTTTTT	GGCAAGCAAAAGACGGCATACGAGAT	CGTTCGCTAAGGCCGGTATA	TTCGGAGTCTTCTTTG
874	217330645	SUB1	GTTTGAAGACACACCGG	GCTGTGACGATCAAATCTA	TTCAAGAGA	TAGATTTGATCGTCACAGC	TTTTTT	GGCAAGCAAAAGACGGCATACGAGAT	GGAGGAGGACTATTATCTAC	TTCGGAGTCTTCTTTG
875	217330645	SUB1	GTTTGAAGACACACCGG	CCAATCAAATGTCTAGGtT	TTCAAGAGA	AGCCTAGACATTTGATTGG	TTTTTT	GGCAAGCAAAAGACGGCATACGAGAT	CGTTCTACAATGTGCGAGAC	TTCGGAGTCTTCTTTG
876	217330645	SUB1	GTTTGAAGACACACCGG	GGATGATGTCTGTAACATt	TTCAAGAGA	GATGTTACAGACATCATCC	TTTTTT	GGCAAGCAAAAGACGGCATACGAGAT	GGAGGATACGCAGTCACTAC	TTCGGAGTCTTCTTTG
877	218505693	KCTD1	GTTTGAAGACACACCGG	CGGTCCATATGATCAATAT	TTCAAGAGA	ATATTGATCATATGGACCG	TTTTTT	GGCAAGCAAAAGACGGCATACGAGAT	CGTTCTAGCACTAATGATCC	TTCGGAGTCTTCTTTG
878	218505693	KCTD1	GTTTGAAGACACACCGG	CGGTGACAAATCCTTGATA	TTCAAGAGA	TATCAAGGATTTGTCACCG	TTTTTT	GGCAAGCAAAAGACGGCATACGAGAT	GGAGGTAGAGACTTATCTTC	TTCGGAGTCTTCTTTG
879	218505693	KCTD1	GTTTGAAGACACACCGG	CCTGTATTCATATGGGAAt	TTCAAGAGA	GTTCCCATATGAATACAGG	TTTTTT	GGCAAGCAAAAGACGGCATACGAGAT	GATATTACAGGTGAGCAGAC	TTCGGAGTCTTCTTTG
880	218505693	KCTD1	GTTTGAAGACACACCGG	CCATATGATCAATATGGAt	TTCAAGAGA	GTCCATATTGATCATATGG	TTTTTT	GGCAAGCAAAAGACGGCATACGAGAT	GTCCGCATACGCTATTAGAG	TTCGGAGTCTTCTTTG
881	218505693	KCTD1	GTTTGAAGACACACCGG	GGAATAGTGATATCCTCAA	TTCAAGAGA	TTGAGGATATCACTATTCC	TTTTTT	GGCAAGCAAAAGACGGCATACGAGAT	GATCACGACCTACTAGCAGG	TTCGGAGTCTTCTTTG
882	218505693	KCTD1	GTTTGAAGACACACCGG	GCACATTGCAAAGATGTTA	TTCAAGAGA	TAACATCTTTGCAATGTGC	TTTTTT	GGCAAGCAAAAGACGGCATACGAGAT	GATCACTAATCTCTACTCGG	TTCGGAGTCTTCTTTG
883	221136812	XPO5	GTTTGAAGACACACCGG	GCTTTCTCAGAAATGGCAA	TTCAAGAGA	TTGCCATTTCTGAGAAAGC	TTTTTT	GGCAAGCAAAAGACGGCATACGAGAT	GTCCGCTACGATGCGTCTTA	TTCGGAGTCTTCTTTG
884	221136812	XPO5	GTTTGAAGACACACCGG	GCTAAACTTGGCACAGTAT	TTCAAGAGA	ATACTGTGCCAAGTTTAGC	TTTTTT	GGCAAGCAAAAGACGGCATACGAGAT	TCAGACTTACGCTTGCCGAA	TTCGGAGTCTTCTTTG
885	221136812	XPO5	GTTTGAAGACACACCGG	GGAACACGTTGTCAAGTTT	TTCAAGAGA	AAACTTGACAACGTGTTCC	TTTTTT	GGCAAGCAAAAGACGGCATACGAGAT	TCAGAGACTTGGATATAGGC	TTCGGAGTCTTCTTTG
886	221136812	XPO5	GTTTGAAGACACACCGG	GCTAATAGAATTGGACAtT	TTCAAGAGA	AGTGTCCAATTCTATTAGC	TTTTTT	GGCAAGCAAAAGACGGCATACGAGAT	GATCACTGAATGCGACGTAA	TTCGGAGTCTTCTTTG
887	221136812	XPO5	GTTTGAAGACACACCGG	GGCTAAAGTATCAACTATt	TTCAAGAGA	GATAGTTGATACTTTAGCC	TTTTTT	GGCAAGCAAAAGACGGCATACGAGAT	GTCCGCTGACCGTAGTCTAT	TTCGGAGTCTTCTTTG
888	221136812	XPO5	GTTTGAAGACACACCGG	CCAGATGTTTCGAACACTA	TTCAAGAGA	TAGTGTTCGAAACATCTGG	TTTTTT	GGCAAGCAAAAGACGGCATACGAGAT	GGATAGGGACTCAGATATAC	TTCGGAGTCTTCTTTG
889	221139768	DDX5	GTTTGAAGACACACCGG	CCTTATCTGGAAAGAAGTT	TTCAAGAGA	AACTTCTTTCCAGATAAGG	TTTTTT	GGCAAGCAAAAGACGGCATACGAGAT	CGAACGATTGTGAAGAACCC	TTCGGAGTCTTCTTTG
890	221139768	DDX5	GTTTGAAGACACACCGG	GCTTCGTGAAGCTAATCAA	TTCAAGAGA	TTGATTAGCTTCACGAAGC	TTTTTT	GGCAAGCAAAAGACGGCATACGAGAT	TAACGGAGTTGAGCAGTAAC	TTCGGAGTCTTCTTTG
891	221139768	DDX5	GTTTGAAGACACACCGG	GCATGGTTAGTCAAATTtA	TTCAAGAGA	TGAATTTGACTAACCATGC	TTTTTT	GGCAAGCAAAAGACGGCATACGAGAT	GGATCTCTACCTAGCACTGT	TTCGGAGTCTTCTTTG
892	221139768	DDX5	GTTTGAAGACACACCGG	GGAAATCTGTATTGCAAtA	TTCAAGAGA	TGTTGCAATACAGATTTCC	TTTTTT	GGCAAGCAAAAGACGGCATACGAGAT	TAACGTCCTGCACGATCTGT	TTCGGAGTCTTCTTTG
893	221139768	DDX5	GTTTGAAGACACACCGG	GGACTTACCAGAATGGTTA	TTCAAGAGA	TAACCATTCTGGTAAGTCC	TTTTTT	GGCAAGCAAAAGACGGCATACGAGAT	GGATGCGACGATCTCGACAT	TTCGGAGTCTTCTTTG
894	221139768	DDX5	GTTTGAAGACACACCGG	CGGAAGTAATGTTCCAAAT	TTCAAGAGA	ATTTGGAACATTACTTCCG	TTTTTT	GGCAAGCAAAAGACGGCATACGAGAT	TAACTAGGTTTACGCTCGGA	TTCGGAGTCTTCTTTG
895	222080050	RBM25	GTTTGAAGACACACCGG	GCTTCAGACATGCTTATAA	TTCAAGAGA	TTATAAGCATGTCTGAAGC	TTTTTT	GGCAAGCAAAAGACGGCATACGAGAT	GTCCGTGGAGACTCGCTTAT	TTCGGAGTCTTCTTTG
896	222080050	RBM25	GTTTGAAGACACACCGG	CCTGTACCAATGAGCATTA	TTCAAGAGA	TAATGCTCATTGGTACAGG	TTTTTT	GGCAAGCAAAAGACGGCATACGAGAT	TCACTAGAGCGTCGAGCTGT	TTCGGAGTCTTCTTTG
897	222080050	RBM25	GTTTGAAGACACACCGG	CGTGCACTCAGATTATTAt	TTCAAGAGA	GTAATAATCTGAGTGCACG	TTTTTT	GGCAAGCAAAAGACGGCATACGAGAT	GTCCTACGATGAGTGACGCA	TTCGGAGTCTTCTTTG
898	222080050	RBM25	GTTTGAAGACACACCGG	GCTTCTAATGGGAATGCAA	TTCAAGAGA	TTGCATTCCCATTAGAAGC	TTTTTT	GGCAAGCAAAAGACGGCATACGAGAT	TCACTAGCGTGGAATAGAGC	TTCGGAGTCTTCTTTG
899	222080050	RBM25	GTTTGAAGACACACCGG	CCTTAAGAATTGGGAAATt	TTCAAGAGA	GATTTCCCAATTCTTAAGG	TTTTTT	GGCAAGCAAAAGACGGCATACGAGAT	TCACTCATATCGAGCATCGT	TTCGGAGTCTTCTTTG
900	222080050	RBM25	GTTTGAAGACACACCGG	CCTAATTCTGTGAAGAGAA	TTCAAGAGA	TTCTCTTCACAGAATTAGG	TTTTTT	GGCAAGCAAAAGACGGCATACGAGAT	GTCCTATGACCGAGGCGTAT	TTCGGAGTCTTCTTTG
901	222418635	SNX3	GTTTGAAGACACACCGG	GCTGAAAGAATCTACTGTT	TTCAAGAGA	AACAGTAGATTCTTTCAGC	TTTTTT	GGCAAGCAAAAGACGGCATACGAGAT	TCACTCCGACGTATTCGATA	TTCGGAGTCTTCTTTG
902	222418635	SNX3	GTTTGAAGACACACCGG	GCTGGAGCAGTTTATAAAt	TTCAAGAGA	GTTTATAAACTGCTCCAGC	TTTTTT	GGCAAGCAAAAGACGGCATACGAGAT	TAAGGCGACGGATGTCTAAC	TTCGGAGTCTTCTTTG
903	222418635	SNX3	GTTTGAAGACACACCGG	CCATTTATGTGTAGGAGtA	TTCAAGAGA	TGCTCCTACACATAAATGG	TTTTTT	GGCAAGCAAAAGACGGCATACGAGAT	TGGTATATCGGTAGATTCGC	TTCGGAGTCTTCTTTG
904	222418635	SNX3	GTTTGAAGACACACCGG	CCTTCACATGGAAGATTAA	TTCAAGAGA	TTAATCTTCCATGTGAAGG	TTTTTT	GGCAAGCAAAAGACGGCATACGAGAT	TAAGGCTCTTGAGACGTAGT	TTCGGAGTCTTCTTTG
905	222418635	SNX3	GTTTGAAGACACACCGG	GCCTGAAATTTGGCAAGAA	TTCAAGAGA	TTCTTGCCAAATTTCAGGC	TTTTTT	GGCAAGCAAAAGACGGCATACGAGAT	TGGTCCATACTGTCTCATAC	TTCGGAGTCTTCTTTG
906	222418635	SNX3	GTTTGAAGACACACCGG	GCTTCACCACTTACGAAAT	TTCAAGAGA	ATTTCGTAAGTGGTGAAGC	TTTTTT	GGCAAGCAAAAGACGGCATACGAGAT	TAATAGAGTGGACCGTCGTA	TTCGGAGTCTTCTTTG
907	222831569	SARNP	GTTTGAAGACACACCGG	GCTGAACGATTCAATGTAt	TTCAAGAGA	GTACATTGAATCGTTCAGC	TTTTTT	GGCAAGCAAAAGACGGCATACGAGAT	TGGTCCGACTGCTGCTACTA	TTCGGAGTCTTCTTTG
908	222831569	SARNP	GTTTGAAGACACACCGG	GGTCTGTCATCTGATAAtA	TTCAAGAGA	TGTTATCAGATGACAGACC	TTTTTT	GGCAAGCAAAAGACGGCATACGAGAT	TAATCGTGGTCACAGTCTAC	TTCGGAGTCTTCTTTG
909	222831569	SARNP	GTTTGAAGACACACCGG	GGCATATCTTGAAGAACAT	TTCAAGAGA	ATGTTCTTCAAGATATGCC	TTTTTT	GGCAAGCAAAAGACGGCATACGAGAT	TGGTCCGTACTCTCTGTCAG	TTCGGAGTCTTCTTTG
910	222831569	SARNP	GTTTGAAGACACACCGG	CCTATGGTTAACTTGGATA	TTCAAGAGA	TATCCAAGTTAACCATAGG	TTTTTT	GGCAAGCAAAAGACGGCATACGAGAT	ACATACCGAAAGCTCTAGCG	TTCGGAGTCTTCTTTG
911	222831569	SARNP	GTTTGAAGACACACCGG	GGTCACATATATGCCTAAA	TTCAAGAGA	TTTAGGCATATATGTGACC	TTTTTT	GGCAAGCAAAAGACGGCATACGAGAT	TCAGATATAGATAGGCGACG	TTCGGAGTCTTCTTTG
912	222831569	SARNP	GTTTGAAGACACACCGG	CCAGGCATATCTTGAAGAA	TTCAAGAGA	TTCTTCAAGATATGCCTGG	TTTTTT	GGCAAGCAAAAGACGGCATACGAGAT	ACATACTCAAAGGTCAGCCG	TTCGGAGTCTTCTTTG
913	225007608	TMEM167A	GTTTGAAGACACACCGG	GGACCAATGTTCTGTATAA	TTCAAGAGA	TTATACAGAACATTGGTCC	TTTTTT	GGCAAGCAAAAGACGGCATACGAGAT	TCAGCAGTATGTAGGCAGTA	TTCGGAGTCTTCTTTG
914	225007608	TMEM167A	GTTTGAAGACACACCGG	CCGTAAAGGAACTGTATTT	TTCAAGAGA	AAATACAGTTCCTTTACGG	TTTTTT	GGCAAGCAAAAGACGGCATACGAGAT	ACATCACCAAAGGTTACTCG	TTCGGAGTCTTCTTTG
915	225007608	TMEM167A	GTTTGAAGACACACCGG	GCACAAGTATCTTTGAAtT	TTCAAGAGA	AGTTCAAAGATACTTGTGC	TTTTTT	GGCAAGCAAAAGACGGCATACGAGAT	TCAGCGAGGGTCACGTATTA	TTCGGAGTCTTCTTTG
916	225007608	TMEM167A	GTTTGAAGACACACCGG	GGATTCTAGGAAACATCTT	TTCAAGAGA	AAGATGTTTCCTAGAATCC	TTTTTT	GGCAAGCAAAAGACGGCATACGAGAT	ACATCAGTAAAGTAGCTCCC	TTCGGAGTCTTCTTTG
917	225007608	TMEM167A	GTTTGAAGACACACCGG	CGTAGTAATTCATAGTGtA	TTCAAGAGA	TGCACTATGAATTACTACG	TTTTTT	GGCAAGCAAAAGACGGCATACGAGAT	TCAGCGTCACCGTCGTTAGA	TTCGGAGTCTTCTTTG
918	225007608	TMEM167A	GTTTGAAGACACACCGG	CCAGTAACAGTAGATGTTt	TTCAAGAGA	GAACATCTACTGTTACTGG	TTTTTT	GGCAAGCAAAAGACGGCATACGAGAT	ACTGTACCACACAAGCAGGG	TTCGGAGTCTTCTTTG
919	228008338	BFAR	GTTTGAAGACACACCGG	GCATCTCTTTACAGGGAAA	TTCAAGAGA	TTTCCCTGTAAAGAGATGC	TTTTTT	GGCAAGCAAAAGACGGCATACGAGAT	TGTACGTCAGTTCAGGAGTA	TTCGGAGTCTTCTTTG
920	228008338	BFAR	GTTTGAAGACACACCGG	CCATTTCTGGAAAGTATtA	TTCAAGAGA	TGATACTTTCCAGAAATGG	TTTTTT	GGCAAGCAAAAGACGGCATACGAGAT	ACTGTACGAAACGAGATGCC	TTCGGAGTCTTCTTTG
921	228008338	BFAR	GTTTGAAGACACACCGG	CCTTTCAGAAATATGGGAA	TTCAAGAGA	TTCCCATATTTCTGAAAGG	TTTTTT	GGCAAGCAAAAGACGGCATACGAGAT	TGTACGTTATCTAGGGCAAC	TTCGGAGTCTTCTTTG
922	228008338	BFAR	GTTTGAAGACACACCGG	GGAATGATCAGATTCCTTT	TTCAAGAGA	AAAGGAATCTGATCATTCC	TTTTTT	GGCAAGCAAAAGACGGCATACGAGAT	ACTGTAGAACATAAGCGCCG	TTCGGAGTCTTCTTTG
923	228008338	BFAR	GTTTGAAGACACACCGG	CCTAGAATGATGGTTAGAt	TTCAAGAGA	GTCTAACCATCATTCTAGG	TTTTTT	GGCAAGCAAAAGACGGCATACGAGAT	TGTACTAGAGGAGTGCCAAC	TTCGGAGTCTTCTTTG
924	228008338	BFAR	GTTTGAAGACACACCGG	GCAGTTCCCATTAGATTTA	TTCAAGAGA	TAAATCTAATGGGAACTGC	TTTTTT	GGCAAGCAAAAGACGGCATACGAGAT	ACTGTAGGAAATCATCGACC	TTCGGAGTCTTCTTTG
925	239047794	PLEKHA7	GTTTGAAGACACACCGG	GGAAACATTCCATTTGAtT	TTCAAGAGA	AGTCAAATGGAATGTTTCC	TTTTTT	GGCAAGCAAAAGACGGCATACGAGAT	TGTACTGCGTGACTTCCGAA	TTCGGAGTCTTCTTTG
926	239047794	PLEKHA7	GTTTGAAGACACACCGG	CCTGATTGTGTTTACAGAA	TTCAAGAGA	TTCTGTAAACACAATCAGG	TTTTTT	GGCAAGCAAAAGACGGCATACGAGAT	ACATGAGAACACGGCAGCGT	TTCGGAGTCTTCTTTG
927	239047794	PLEKHA7	GTTTGAAGACACACCGG	GGCCTACTGACTCATAATT	TTCAAGAGA	AATTATGAGTCAGTAGGCC	TTTTTT	GGCAAGCAAAAGACGGCATACGAGAT	AGTGGTATAACAGCCAGCAC	TTCGGAGTCTTCTTTG
928	239047794	PLEKHA7	GTTTGAAGACACACCGG	GCCGCAAATATTCCTTTAA	TTCAAGAGA	TTAAAGGAATATTTGCGGC	TTTTTT	GGCAAGCAAAAGACGGCATACGAGAT	GTTCACTTACGGGATAGAGA	TTCGGAGTCTTCTTTG
929	239047794	PLEKHA7	GTTTGAAGACACACCGG	CGAATCCACATATGTCGAA	TTCAAGAGA	TTCGACATATGTGGATTCG	TTTTTT	GGCAAGCAAAAGACGGCATACGAGAT	GTTTGTCGAGGGCATATCTC	TTCGGAGTCTTCTTTG
930	239047794	PLEKHA7	GTTTGAAGACACACCGG	CGCATAAGCCGCAAATATT	TTCAAGAGA	AATATTTGCGGCTTATGCG	TTTTTT	GGCAAGCAAAAGACGGCATACGAGAT	ACATGCAGAAAGTAGTCCGC	TTCGGAGTCTTCTTTG
931	254692874	CFL2	GTTTGAAGACACACCGG	CCATTAGACTGTTGAATAt	TTCAAGAGA	GTATTCAACAGTCTAATGG	TTTTTT	GGCAAGCAAAAGACGGCATACGAGAT	AGTGGTCAACAGTTCGAGAC	TTCGGAGTCTTCTTTG
932	254692874	CFL2	GTTTGAAGACACACCGG	CGTCAATGTGAATAGCTTA	TTCAAGAGA	TAAGCTATTCACATTGACG	TTTTTT	GGCAAGCAAAAGACGGCATACGAGAT	ACATTACTAAAGGTGCGACC	TTCGGAGTCTTCTTTG
933	254692874	CFL2	GTTTGAAGACACACCGG	GCCTTGAAAGTATTATCtA	TTCAAGAGA	TGGATAATACTTTCAAGGC	TTTTTT	GGCAAGCAAAAGACGGCATACGAGAT	GATATAGGAATGGCGCATAC	TTCGGAGTCTTCTTTG
934	254692874	CFL2	GTTTGAAGACACACCGG	GGCTATTTATGGCAAACAt	TTCAAGAGA	GTGTTTGCCATAAATAGCC	TTTTTT	GGCAAGCAAAAGACGGCATACGAGAT	GTGACATCCCTCCAGATTAA	TTCGGAGTCTTCTTTG
935	254692874	CFL2	GTTTGAAGACACACCGG	CCTGAAAGTGCACCTTTAA	TTCAAGAGA	TTAAAGGTGCACTTTCAGG	TTTTTT	GGCAAGCAAAAGACGGCATACGAGAT	GATATGCGAAGTTTAGGTCC	TTCGGAGTCTTCTTTG
936	254692874	CFL2	GTTTGAAGACACACCGG	GGCAATGTAGTAGTTTCAt	TTCAAGAGA	GTGAAACTACTACATTGCC	TTTTTT	GGCAAGCAAAAGACGGCATACGAGAT	ACATTTAACGAATACCGGCG	TTCGGAGTCTTCTTTG
937	261878541	EVI2A	GTTTGAAGACACACCGG	CCAAGTAGCCTAATGATTT	TTCAAGAGA	AAATCATTAGGCTACTTGG	TTTTTT	GGCAAGCAAAAGACGGCATACGAGAT	AGTGTCCAACCAGACCAGAG	TTCGGAGTCTTCTTTG
938	261878541	EVI2A	GTTTGAAGACACACCGG	CGTAACTCTCAAGGTGATA	TTCAAGAGA	TATCACCTTGAGAGTTACG	TTTTTT	GGCAAGCAAAAGACGGCATACGAGAT	ACTGTTGCACACTTAACCAG	TTCGGAGTCTTCTTTG
939	261878541	EVI2A	GTTTGAAGACACACCGG	CCTTGAATCAAGGGTCATA	TTCAAGAGA	TATGACCCTTGATTCAAGG	TTTTTT	GGCAAGCAAAAGACGGCATACGAGAT	ATTACGTGAACGGAGTAGAC	TTCGGAGTCTTCTTTG
940	261878541	EVI2A	GTTTGAAGACACACCGG	CCTAGTGATGCAATCTAtT	TTCAAGAGA	AGTAGATTGCATCACTAGG	TTTTTT	GGCAAGCAAAAGACGGCATACGAGAT	ACTATTTGAAAGTCGGTGCC	TTCGGAGTCTTCTTTG
941	261878541	EVI2A	GTTTGAAGACACACCGG	GCATTTATTTCGGGCAATA	TTCAAGAGA	TATTGCCCGAAATAAATGC	TTTTTT	GGCAAGCAAAAGACGGCATACGAGAT	ATGCCGCAACATTGTCTAAC	TTCGGAGTCTTCTTTG
942	261878541	EVI2A	GTTTGAAGACACACCGG	GGGCAATATAGTAACCATT	TTCAAGAGA	AATGGTTACTATATTGCCC	TTTTTT	GGCAAGCAAAAGACGGCATACGAGAT	ACTTAATAACAGTGACGCCG	TTCGGAGTCTTCTTTG
943	262118226	COX7A2	GTTTGAAGACACACCGG	CCCGGAAAGATTTAAGTTt	TTCAAGAGA	GAACTTAAATCTTTCCGGG	TTTTTT	GGCAAGCAAAAGACGGCATACGAGAT	ATTACTAGAACGTCCACGAC	TTCGGAGTCTTCTTTG
944	262118226	COX7A2	GTTTGAAGACACACCGG	GCCTTGTAAATCTTAGGTA	TTCAAGAGA	TACCTAAGATTTACAAGGC	TTTTTT	GGCAAGCAAAAGACGGCATACGAGAT	GTTCATCGACCGCATGGGAT	TTCGGAGTCTTCTTTG
945	262118226	COX7A2	GTTTGAAGACACACCGG	CCAATAAAGCAGTCTTTAt	TTCAAGAGA	GTAAAGACTGCTTTATTGG	TTTTTT	GGCAAGCAAAAGACGGCATACGAGAT	GTTTGTTGACGGATGCTCCA	TTCGGAGTCTTCTTTG
946	262118226	COX7A2	GTTTGAAGACACACCGG	CCAGGAGGATGATGAAATT	TTCAAGAGA	AATTTCATCATCCTCCTGG	TTTTTT	GGCAAGCAAAAGACGGCATACGAGAT	ACTCAGGTAAATCATAGGCC	TTCGGAGTCTTCTTTG
947	262118226	COX7A2	GTTTGAAGACACACCGG	GGTTCAGTTTCATTCAGtT	TTCAAGAGA	AGCTGAATGAAACTGAACC	TTTTTT	GGCAAGCAAAAGACGGCATACGAGAT	CGAATTAAGGCATCGACACC	TTCGGAGTCTTCTTTG
948	262118226	COX7A2	GTTTGAAGACACACCGG	CCACCAATAAAGCAGTCTT	TTCAAGAGA	AAGACTGCTTTATTGGTGG	TTTTTT	GGCAAGCAAAAGACGGCATACGAGAT	TACGGCCCATCATCGGAGTT	TTCGGAGTCTTCTTTG
949	270132562	TSPAN9	GTTTGAAGACACACCGG	GGAATATTATCTCTCAGAT	TTCAAGAGA	ATCTGAGAGATAATATTCC	TTTTTT	GGCAAGCAAAAGACGGCATACGAGAT	TAGATGCGAGCTGACGTTCC	TTCGGAGTCTTCTTTG
950	270132562	TSPAN9	GTTTGAAGACACACCGG	GCATCTGCATATGCGTATT	TTCAAGAGA	AATACGCATATGCAGATGC	TTTTTT	GGCAAGCAAAAGACGGCATACGAGAT	ACTCCACGAAACATGATTGC	TTCGGAGTCTTCTTTG
951	270132562	TSPAN9	GTTTGAAGACACACCGG	GCTTGAAGTACATGATGTT	TTCAAGAGA	AACATCATGTACTTCAAGC	TTTTTT	GGCAAGCAAAAGACGGCATACGAGAT	ATGCGAGAACCTGGATTAAC	TTCGGAGTCTTCTTTG
952	270132562	TSPAN9	GTTTGAAGACACACCGG	GGTGGCGATTATATCATtT	TTCAAGAGA	AGATGATATAATCGCCACC	TTTTTT	GGCAAGCAAAAGACGGCATACGAGAT	ACTCTTAGAAATAGCAGGCC	TTCGGAGTCTTCTTTG
953	270132562	TSPAN9	GTTTGAAGACACACCGG	GCAATTTACACACTTGTtT	TTCAAGAGA	AGACAAGTGTGTAAATTGC	TTTTTT	GGCAAGCAAAAGACGGCATACGAGAT	ATGCGGAACGATGGTTAATC	TTCGGAGTCTTCTTTG
954	270132562	TSPAN9	GTTTGAAGACACACCGG	CCCAGTTATTTCACAGAtA	TTCAAGAGA	TGTCTGTGAAATAACTGGG	TTTTTT	GGCAAGCAAAAGACGGCATACGAGAT	TACGGCCTATGAGACTGGCA	TTCGGAGTCTTCTTTG
955	290542346	TRIP11	GTTTGAAGACACACCGG	GCAGAATTACCTGATTCTA	TTCAAGAGA	TAGAATCAGGTAATTCTGC	TTTTTT	GGCAAGCAAAAGACGGCATACGAGAT	TAGATGGCACCGCCGCATAT	TTCGGAGTCTTCTTTG
956	290542346	TRIP11	GTTTGAAGACACACCGG	CGACTCTCAAATGAAGTTT	TTCAAGAGA	AAACTTCATTTGAGAGTCG	TTTTTT	GGCAAGCAAAAGACGGCATACGAGAT	ACTCTTCCAAAGGTTCAGAC	TTCGGAGTCTTCTTTG
957	290542346	TRIP11	GTTTGAAGACACACCGG	GCTGGTAACAATCAGCTTT	TTCAAGAGA	AAAGCTGATTGTTACCAGC	TTTTTT	GGCAAGCAAAAGACGGCATACGAGAT	ATGCGTTTAACTTACAGCCC	TTCGGAGTCTTCTTTG
958	290542346	TRIP11	GTTTGAAGACACACCGG	GGATAAATATTCTCAGGtt	TTCAAGAGA	GGCCTGAGAATATTTATCC	TTTTTT	GGCAAGCAAAAGACGGCATACGAGAT	TCAGAGAGAGGATGTCATTC	TTCGGAGTCTTCTTTG
959	290542346	TRIP11	GTTTGAAGACACACCGG	GGTACTAGAGCATTTCCAA	TTCAAGAGA	TTGGAAATGCTCTAGTACC	TTTTTT	GGCAAGCAAAAGACGGCATACGAGAT	TCAGAGCCCACGTTCGATGA	TTCGGAGTCTTCTTTG
960	290542346	TRIP11	GTTTGAAGACACACCGG	GCATTGGATTCAGCATCAA	TTCAAGAGA	TTGATGCTGAATCCAATGC	TTTTTT	GGCAAGCAAAAGACGGCATACGAGAT	ACTGCCCTAAATAGAAGTCC	TTCGGAGTCTTCTTTG
961	290542358	CAV1	GTTTGAAGACACACCGG	GCAGTTGTACCATGCATTA	TTCAAGAGA	TAATGCATGGTACAACTGC	TTTTTT	GGCAAGCAAAAGACGGCATACGAGAT	ATGCTAATAACTGATCGCCC	TTCGGAGTCTTCTTTG
962	290542358	CAV1	GTTTGAAGACACACCGG	CCCACTGTTTAAGGAGTTA	TTCAAGAGA	TAACTCCTTAAACAGTGGG	TTTTTT	GGCAAGCAAAAGACGGCATACGAGAT	ATGCTAGAACCCGTGGGAAC	TTCGGAGTCTTCTTTG
963	290542358	CAV1	GTTTGAAGACACACCGG	GGATCAACCATCGCTTTAT	TTCAAGAGA	ATAAAGCGATGGTTGATCC	TTTTTT	GGCAAGCAAAAGACGGCATACGAGAT	ACTTGTGCAAACTTCTGACC	TTCGGAGTCTTCTTTG
964	290542358	CAV1	GTTTGAAGACACACCGG	CCAGTGATCCTTACAAGTT	TTCAAGAGA	AACTTGTAAGGATCACTGG	TTTTTT	GGCAAGCAAAAGACGGCATACGAGAT	ATGCTCGAACATTTGCAGAC	TTCGGAGTCTTCTTTG
965	290542358	CAV1	GTTTGAAGACACACCGG	GGAATTTCACCTGTAAAtt	TTCAAGAGA	GGTTTACAGGTGAAATTCC	TTTTTT	GGCAAGCAAAAGACGGCATACGAGAT	ACTTTAATAAGACACGGCCC	TTCGGAGTCTTCTTTG
966	290542358	CAV1	GTTTGAAGACACACCGG	CCAAGACATGTCTGTTCTA	TTCAAGAGA	TAGAACAGACATGTCTTGG	TTTTTT	GGCAAGCAAAAGACGGCATACGAGAT	ATGCTGGAACCTGCGGTAAC	TTCGGAGTCTTCTTTG
967	291045209	IL2RG	GTTTGAAGACACACCGG	CGAGTACATGAATTGCAtT	TTCAAGAGA	AGTGCAATTCATGTACTCG	TTTTTT	GGCAAGCAAAAGACGGCATACGAGAT	AGAACAGGAACATCGCTGCC	TTCGGAGTCTTCTTTG
968	291045209	IL2RG	GTTTGAAGACACACCGG	GCAGAAACGCTACACGTTT	TTCAAGAGA	AAACGTGTAGCGTTTCTGC	TTTTTT	GGCAAGCAAAAGACGGCATACGAGAT	ATGGAGCAACGGCACTCAAC	TTCGGAGTCTTCTTTG
969	291045209	IL2RG	GTTTGAAGACACACCGG	CCCTAAGTGGTACTAACTT	TTCAAGAGA	AAGTTAGTACCACTTAGGG	TTTTTT	GGCAAGCAAAAGACGGCATACGAGAT	AGAAGCAGAACAGGGTCTCC	TTCGGAGTCTTCTTTG
970	291045209	IL2RG	GTTTGAAGACACACCGG	GGATTGATTATCAGCCTTt	TTCAAGAGA	GAAGGCTGATAATCAATCC	TTTTTT	GGCAAGCAAAAGACGGCATACGAGAT	ATGGCCTAACATTATCTCGC	TTCGGAGTCTTCTTTG
971	291045209	IL2RG	GTTTGAAGACACACCGG	GGGATTGATTATCAGCCTT	TTCAAGAGA	AAGGCTGATAATCAATCCC	TTTTTT	GGCAAGCAAAAGACGGCATACGAGAT	TACGGGCCAGCCATCAGTTA	TTCGGAGTCTTCTTTG
972	291045209	IL2RG	GTTTGAAGACACACCGG	CGGATAATGATAAAGTCtA	TTCAAGAGA	TGGACTTTATCATTATCCG	TTTTTT	GGCAAGCAAAAGACGGCATACGAGAT	TAGATGGGACGTGCCCTACT	TTCGGAGTCTTCTTTG
973	291045420	NBEA	GTTTGAAGACACACCGG	GGCAACTGTTTAATAGTtA	TTCAAGAGA	TGACTATTAAACAGTTGCC	TTTTTT	GGCAAGCAAAAGACGGCATACGAGAT	AGAATGAGAACAGGTTGTCC	TTCGGAGTCTTCTTTG
974	291045420	NBEA	GTTTGAAGACACACCGG	GCTTGGCATGTTAACACAA	TTCAAGAGA	TTGTGTTAACATGCCAAGC	TTTTTT	GGCAAGCAAAAGACGGCATACGAGAT	ATGGCGCAACATCTTTACAC	TTCGGAGTCTTCTTTG
975	291045420	NBEA	GTTTGAAGACACACCGG	GCAATTCATCAGTTAGGAt	TTCAAGAGA	GTCCTAACTGATGAATTGC	TTTTTT	GGCAAGCAAAAGACGGCATACGAGAT	AGAGAGCCAAATGACTGTCC	TTCGGAGTCTTCTTTG
976	291045420	NBEA	GTTTGAAGACACACCGG	CCTGGTTGAACTACTTAAA	TTCAAGAGA	TTTAAGTAGTTCAACCAGG	TTTTTT	GGCAAGCAAAAGACGGCATACGAGAT	ATGGGTTAATACAAGCTCGC	TTCGGAGTCTTCTTTG
977	291045420	NBEA	GTTTGAAGACACACCGG	GGTCACTTATGAAGCTCAT	TTCAAGAGA	ATGAGCTTCATAAGTGACC	TTTTTT	GGCAAGCAAAAGACGGCATACGAGAT	AGAGCAAGAACAGTTGGTCC	TTCGGAGTCTTCTTTG
978	291045420	NBEA	GTTTGAAGACACACCGG	GCGTAGACTTAACTTGTAt	TTCAAGAGA	GTACAAGTTAAGTCTACGC	TTTTTT	GGCAAGCAAAAGACGGCATACGAGAT	ATGTGGTTAAGCCTCAAGAC	TTCGGAGTCTTCTTTG
979	294979143	TERF2IP	GTTTGAAGACACACCGG	GCTGTCCTTGAACAAGTAT	TTCAAGAGA	ATACTTGTTCAAGGACAGC	TTTTTT	GGCAAGCAAAAGACGGCATACGAGAT	TACGGGTACTAGGGTATCTT	TTCGGAGTCTTCTTTG
980	294979143	TERF2IP	GTTTGAAGACACACCGG	CCTTGCTATAGTAGTGAtA	TTCAAGAGA	TGTCACTACTATAGCAAGG	TTTTTT	GGCAAGCAAAAGACGGCATACGAGAT	TAGATTCCACTATGCCTCAG	TTCGGAGTCTTCTTTG
981	294979143	TERF2IP	GTTTGAAGACACACCGG	CCATTAAGATCATTCGGtA	TTCAAGAGA	TGCCGAATGATCTTAATGG	TTTTTT	GGCAAGCAAAAGACGGCATACGAGAT	AGAGCCCTAAATCGGAGACC	TTCGGAGTCTTCTTTG
982	294979143	TERF2IP	GTTTGAAGACACACCGG	GCAGCATAAGTAATCTCtT	TTCAAGAGA	AGGAGATTACTTATGCTGC	TTTTTT	GGCAAGCAAAAGACGGCATACGAGAT	ATGTTCCGAAGGACAAGATC	TTCGGAGTCTTCTTTG
983	294979143	TERF2IP	GTTTGAAGACACACCGG	GCTGATGGATATCCCATTT	TTCAAGAGA	AAATGGGATATCCATCAGC	TTTTTT	GGCAAGCAAAAGACGGCATACGAGAT	AGAGGAGCAAATGCGACTTC	TTCGGAGTCTTCTTTG
984	294979143	TERF2IP	GTTTGAAGACACACCGG	GGATGTATTTACAGCTGTt	TTCAAGAGA	GACAGCTGTAAATACATCC	TTTTTT	GGCAAGCAAAAGACGGCATACGAGAT	ATGTTGTGAACGATCTTCCC	TTCGGAGTCTTCTTTG
985	295317378	RANGRF	GTTTGAAGACACACCGG	GGAATTGGCAATTTCCAAA	TTCAAGAGA	TTTGGAAATTGCCAATTCC	TTTTTT	GGCAAGCAAAAGACGGCATACGAGAT	TAAGCGATTGTCAGAGGTAC	TTCGGAGTCTTCTTTG
986	295317378	RANGRF	GTTTGAAGACACACCGG	GGAACAGGAATTGGCAATT	TTCAAGAGA	AATTGCCAATTCCTGTTCC	TTTTTT	GGCAAGCAAAAGACGGCATACGAGAT	TACAGGACGGGATCGACCAA	TTCGGAGTCTTCTTTG
987	295317378	RANGRF	GTTTGAAGACACACCGG	CCCTCTTCAGAATAAACTT	TTCAAGAGA	AAGTTTATTCTGAAGAGGG	TTTTTT	GGCAAGCAAAAGACGGCATACGAGAT	AGATAGTGAAATGGCGATCC	TTCGGAGTCTTCTTTG
988	295317378	RANGRF	GTTTGAAGACACACCGG	GCGTAAACATAAGACAATt	TTCAAGAGA	GATTGTCTTATGTTTACGC	TTTTTT	GGCAAGCAAAAGACGGCATACGAGAT	ATTCAGAACTAATGCACCGC	TTCGGAGTCTTCTTTG
989	295317378	RANGRF	GTTTGAAGACACACCGG	GGGTTTCCTCTTATTTCTT	TTCAAGAGA	AAGAAATAAGAGGAAACCC	TTTTTT	GGCAAGCAAAAGACGGCATACGAGAT	AGATCCATAAATGTCTCGCC	TTCGGAGTCTTCTTTG
990	295317378	RANGRF	GTTTGAAGACACACCGG	GGTTTCCTCTTATTTCTTt	TTCAAGAGA	GAAGAAATAAGAGGAAACC	TTTTTT	GGCAAGCAAAAGACGGCATACGAGAT	ATTCCCATAACGCGGAGGAC	TTCGGAGTCTTCTTTG
991	295849296	DUSP16	GTTTGAAGACACACCGG	GCTTTCAGTCCAGTGTAAA	TTCAAGAGA	TTTACACTGGACTGAAAGC	TTTTTT	GGCAAGCAAAAGACGGCATACGAGAT	AGATCGCTAAATGAGGACCC	TTCGGAGTCTTCTTTG
992	295849296	DUSP16	GTTTGAAGACACACCGG	GCAGATTGGCTTTCAAAtA	TTCAAGAGA	TGTTTGAAAGCCAATCTGC	TTTTTT	GGCAAGCAAAAGACGGCATACGAGAT	ATTCGGACAAGAGCTAAGCC	TTCGGAGTCTTCTTTG
993	295849296	DUSP16	GTTTGAAGACACACCGG	CCATGAGATGATTGGAAtT	TTCAAGAGA	AGTTCCAATCATCTCATGG	TTTTTT	GGCAAGCAAAAGACGGCATACGAGAT	AGATGAACCAAGGATCGGTC	TTCGGAGTCTTCTTTG
994	295849296	DUSP16	GTTTGAAGACACACCGG	GCTTTGGAATACTACAAAt	TTCAAGAGA	GTTTGTAGTATTCCAAAGC	TTTTTT	GGCAAGCAAAAGACGGCATACGAGAT	ATTCGTTCAACTAGAAGGCC	TTCGGAGTCTTCTTTG
995	295849296	DUSP16	GTTTGAAGACACACCGG	CGTTGTGCTACTAAGAGAT	TTCAAGAGA	ATCTCTTAGTAGCACAACG	TTTTTT	GGCAAGCAAAAGACGGCATACGAGAT	AGATGATGAAATCGTCTCCC	TTCGGAGTCTTCTTTG
996	295849296	DUSP16	GTTTGAAGACACACCGG	GGAAACTGTCTAGGATTtA	TTCAAGAGA	TGAATCCTAGACAGTTTCC	TTTTTT	GGCAAGCAAAAGACGGCATACGAGAT	ATTCTGAGAGACAAGCCTCC	TTCGGAGTCTTCTTTG
997	296080759	PAFAH1B2	GTTTGAAGACACACCGG	GGTATTGAAGTAACCCATt	TTCAAGAGA	GATGGGTTACTTCAATACC	TTTTTT	GGCAAGCAAAAGACGGCATACGAGAT	ACTTACACAACATCAGGCGG	TTCGGAGTCTTCTTTG
998	296080759	PAFAH1B2	GTTTGAAGACACACCGG	CCACATGGTGTTTACTAAA	TTCAAGAGA	TTTAGTAAACACCATGTGG	TTTTTT	GGCAAGCAAAAGACGGCATACGAGAT	ATTAGACTACAAGCCACTCG	TTCGGAGTCTTCTTTG
999	296080759	PAFAH1B2	GTTTGAAGACACACCGG	GCTAGCAGAGATACTATTt	TTCAAGAGA	GAATAGTATCTCTGCTAGC	TTTTTT	GGCAAGCAAAAGACGGCATACGAGAT	TAAGCGGGTGAGATTTCCCA	TTCGGAGTCTTCTTTG
1000	296080759	PAFAH1B2	GTTTGAAGACACACCGG	CCTCTACTTCAGTGTAGAA	TTCAAGAGA	TTCTACACTGAAGTAGAGG	TTTTTT	GGCAAGCAAAAGACGGCATACGAGAT	TACAGGATTGGAGAGTCAAC	TTCGGAGTCTTCTTTG
1001	296080759	PAFAH1B2	GTTTGAAGACACACCGG	GGCACTTTGCATTGTAGAA	TTCAAGAGA	TTCTACAATGCAAAGTGCC	TTTTTT	GGCAAGCAAAAGACGGCATACGAGAT	AGATTAGTAAATGCTGCGCC	TTCGGAGTCTTCTTTG
1002	296080759	PAFAH1B2	GTTTGAAGACACACCGG	GCACTTTGCATTGTAGAAT	TTCAAGAGA	ATTCTACAATGCAAAGTGC	TTTTTT	GGCAAGCAAAAGACGGCATACGAGAT	ATTGAGAACGCTGATTACCC	TTCGGAGTCTTCTTTG
1003	296179378	CLTA	GTTTGAAGACACACCGG	GCTATTTCACAAGTGGATt	TTCAAGAGA	GATCCACTTGTGAAATAGC	TTTTTT	GGCAAGCAAAAGACGGCATACGAGAT	AGCAAACTAAGAGCCGGGTC	TTCGGAGTCTTCTTTG
1004	296179378	CLTA	GTTTGAAGACACACCGG	CCTGAAAGTATCCGTAAAT	TTCAAGAGA	ATTTACGGATACTTTCAGG	TTTTTT	GGCAAGCAAAAGACGGCATACGAGAT	ATTGCCGGAACGCATTATAC	TTCGGAGTCTTCTTTG
1005	296179378	CLTA	GTTTGAAGACACACCGG	CGTGATTGGTTATGTCAtA	TTCAAGAGA	TGTGACATAACCAATCACG	TTTTTT	GGCAAGCAAAAGACGGCATACGAGAT	AGCAGAAGAACGAGGCTTTC	TTCGGAGTCTTCTTTG
1006	296179378	CLTA	GTTTGAAGACACACCGG	GCTAGAAGAATGGTATGtA	TTCAAGAGA	TGCATACCATTCTTCTAGC	TTTTTT	GGCAAGCAAAAGACGGCATACGAGAT	ATTGGCATAACGTATTGCGC	TTCGGAGTCTTCTTTG
1007	296179378	CLTA	GTTTGAAGACACACCGG	GGAAAGTAATGGTCCAAtA	TTCAAGAGA	TGTTGGACCATTACTTTCC	TTTTTT	GGCAAGCAAAAGACGGCATACGAGAT	AGCAGTGCAAATCCTGATAC	TTCGGAGTCTTCTTTG
1008	296179378	CLTA	GTTTGAAGACACACCGG	GGAAACACTACATCTGCAA	TTCAAGAGA	TTGCAGATGTAGTGTTTCC	TTTTTT	GGCAAGCAAAAGACGGCATACGAGAT	ATTGGGTAACCTTGTAGACC	TTCGGAGTCTTCTTTG
1009	300068921	MRPS35	GTTTGAAGACACACCGG	CCATGAGTCTTGGAATAtT	TTCAAGAGA	AGTATTCCAAGACTCATGG	TTTTTT	GGCAAGCAAAAGACGGCATACGAGAT	AGCCACTGAAATGATACTCC	TTCGGAGTCTTCTTTG
1010	300068921	MRPS35	GTTTGAAGACACACCGG	GCTTAATGGCAATGATTAt	TTCAAGAGA	GTAATCATTGCCATTAAGC	TTTTTT	GGCAAGCAAAAGACGGCATACGAGAT	ATTGGTACAACGCTTTAGCC	TTCGGAGTCTTCTTTG
1011	300068921	MRPS35	GTTTGAAGACACACCGG	CGAATGGGTTATCCAGTAA	TTCAAGAGA	TTACTGGATAACCCATTCG	TTTTTT	GGCAAGCAAAAGACGGCATACGAGAT	TCAGAGCGGAGCGTTCCTTA	TTCGGAGTCTTCTTTG
1012	300068921	MRPS35	GTTTGAAGACACACCGG	CCTTTAAGGAGGCAGAATT	TTCAAGAGA	AATTCTGCCTCCTTAAAGG	TTTTTT	GGCAAGCAAAAGACGGCATACGAGAT	TCAGAGCTGTAGATCACGTC	TTCGGAGTCTTCTTTG
1013	300068921	MRPS35	GTTTGAAGACACACCGG	CGATTATGCAGTGTATCTA	TTCAAGAGA	TAGATACACTGCATAATCG	TTTTTT	GGCAAGCAAAAGACGGCATACGAGAT	AGCCCTCGAAAGTTATTCAC	TTCGGAGTCTTCTTTG
1014	300068921	MRPS35	GTTTGAAGACACACCGG	CCTCAGGAGTATTCTCTAA	TTCAAGAGA	TTAGAGAATACTCCTGAGG	TTTTTT	GGCAAGCAAAAGACGGCATACGAGAT	ATTGTCCCAAGAAGCGAGAC	TTCGGAGTCTTCTTTG
1015	300360503	IPO8	GTTTGAAGACACACCGG	GGAGATCTTCCGAACTATT	TTCAAGAGA	AATAGTTCGGAAGATCTCC	TTTTTT	GGCAAGCAAAAGACGGCATACGAGAT	AGCCTAGTACAAATTCTGCC	TTCGGAGTCTTCTTTG
1016	300360503	IPO8	GTTTGAAGACACACCGG	CCTGCATAATTATGTGAtA	TTCAAGAGA	TGTCACATAATTATGCAGG	TTTTTT	GGCAAGCAAAAGACGGCATACGAGAT	ATTTAGACAAGTCGATGGCC	TTCGGAGTCTTCTTTG
1017	300360503	IPO8	GTTTGAAGACACACCGG	GCTGCTACATACTTTAGAA	TTCAAGAGA	TTCTAAAGTATGTAGCAGC	TTTTTT	GGCAAGCAAAAGACGGCATACGAGAT	AGCGCCCTAAATGGTAAGAC	TTCGGAGTCTTCTTTG
1018	300360503	IPO8	GTTTGAAGACACACCGG	GCAACAAATTGTTCAGCTt	TTCAAGAGA	GAGCTGAACAATTTGTTGC	TTTTTT	GGCAAGCAAAAGACGGCATACGAGAT	ATTTCAACGTAAGTTCCGGC	TTCGGAGTCTTCTTTG
1019	300360503	IPO8	GTTTGAAGACACACCGG	GGCATTCTGTTATCAAATt	TTCAAGAGA	GATTTGATAACAGAATGCC	TTTTTT	GGCAAGCAAAAGACGGCATACGAGAT	CGGTTCGTACCAATCGTCAT	TTCGGAGTCTTCTTTG
1020	300360503	IPO8	GTTTGAAGACACACCGG	GGATATCTTCGAGCTAGAT	TTCAAGAGA	ATCTAGCTCGAAGATATCC	TTTTTT	GGCAAGCAAAAGACGGCATACGAGAT	GTAGCACCGGCACCTTGTTT	TTCGGAGTCTTCTTTG
1021	300360584	MED13L	GTTTGAAGACACACCGG	CGTGATGTCAAACCAGATT	TTCAAGAGA	AATCTGGTTTGACATCACG	TTTTTT	GGCAAGCAAAAGACGGCATACGAGAT	AGCTAGGCAAAGTTTACCAC	TTCGGAGTCTTCTTTG
1022	300360584	MED13L	GTTTGAAGACACACCGG	CCCTTTATGGAAATGGAtT	TTCAAGAGA	AGTCCATTTCCATAAAGGG	TTTTTT	GGCAAGCAAAAGACGGCATACGAGAT	ATTTGATGAACTCCGCAGAC	TTCGGAGTCTTCTTTG
1023	300360584	MED13L	GTTTGAAGACACACCGG	CCGATTCCGTGATGAATAT	TTCAAGAGA	ATATTCATCACGGAATCGG	TTTTTT	GGCAAGCAAAAGACGGCATACGAGAT	AGCTAGGTAAATTCAGAGCC	TTCGGAGTCTTCTTTG
1024	300360584	MED13L	GTTTGAAGACACACCGG	GCTATGACAAGGATTTCtT	TTCAAGAGA	AGGAAATCCTTGTCATAGC	TTTTTT	GGCAAGCAAAAGACGGCATACGAGAT	CAAAGAGGAAGCACGCTGTC	TTCGGAGTCTTCTTTG
1025	300360584	MED13L	GTTTGAAGACACACCGG	GGATTGTCCAAATGACATt	TTCAAGAGA	GATGTCATTTGGACAATCC	TTTTTT	GGCAAGCAAAAGACGGCATACGAGAT	CGTAATACCACACATCTTGG	TTCGGAGTCTTCTTTG
1026	300360584	MED13L	GTTTGAAGACACACCGG	CCTTGGAGAATGTTCACTA	TTCAAGAGA	TAGTGAACATTCTCCAAGG	TTTTTT	GGCAAGCAAAAGACGGCATACGAGAT	GTAGCAGGAGAGCTTTCCAC	TTCGGAGTCTTCTTTG
1027	300795278	SNRPB2	GTTTGAAGACACACCGG	CCTTGGTGAACTATGAAAT	TTCAAGAGA	ATTTCATAGTTCACCAAGG	TTTTTT	GGCAAGCAAAAGACGGCATACGAGAT	AGCTTAGTAAATCTGTGCCC	TTCGGAGTCTTCTTTG
1028	300795278	SNRPB2	GTTTGAAGACACACCGG	GCAGGATCTAAATTTGATt	TTCAAGAGA	GATCAAATTTAGATCCTGC	TTTTTT	GGCAAGCAAAAGACGGCATACGAGAT	CAACTTGTAAGAATCCGACC	TTCGGAGTCTTCTTTG
1029	300795278	SNRPB2	GTTTGAAGACACACCGG	GCCTTGGTGAACTATGAAA	TTCAAGAGA	TTTCATAGTTCACCAAGGC	TTTTTT	GGCAAGCAAAAGACGGCATACGAGAT	AGGAAGTTAAGCGAACCGCC	TTCGGAGTCTTCTTTG
1030	300795278	SNRPB2	GTTTGAAGACACACCGG	GGCAGGATCTAAATTTGAT	TTCAAGAGA	ATCAAATTTAGATCCTGCC	TTTTTT	GGCAAGCAAAAGACGGCATACGAGAT	CAAGAAGTAAGATGCGTGCC	TTCGGAGTCTTCTTTG
1031	300795278	SNRPB2	GTTTGAAGACACACCGG	GGACTGTTCTAAGGTTAAT	TTCAAGAGA	ATTAACCTTAGAACAGTCC	TTTTTT	GGCAAGCAAAAGACGGCATACGAGAT	AGGACATCAACGAAGGCTCC	TTCGGAGTCTTCTTTG
1032	300795278	SNRPB2	GTTTGAAGACACACCGG	GGATATCAGACCAAATCAT	TTCAAGAGA	ATGATTTGGTCTGATATCC	TTTTTT	GGCAAGCAAAAGACGGCATACGAGAT	CAAGAGATAATACGGCTGCC	TTCGGAGTCTTCTTTG
1033	300797236	ZRANB2	GTTTGAAGACACACCGG	GCCTCAAGATGTTAACTAT	TTCAAGAGA	ATAGTTAACATCTTGAGGC	TTTTTT	GGCAAGCAAAAGACGGCATACGAGAT	CGTAGATAATGAGACCTAGC	TTCGGAGTCTTCTTTG
1034	300797236	ZRANB2	GTTTGAAGACACACCGG	CCTATTTAGTGCTAATGAt	TTCAAGAGA	GTCATTAGCACTAAATAGG	TTTTTT	GGCAAGCAAAAGACGGCATACGAGAT	GTAGCAGTAATGTTGTGCCA	TTCGGAGTCTTCTTTG
1035	300797236	ZRANB2	GTTTGAAGACACACCGG	GGTCCTGCATCTATATTAA	TTCAAGAGA	TTAATATAGATGCAGGACC	TTTTTT	GGCAAGCAAAAGACGGCATACGAGAT	AGGAGCGTAAATTATCAGCC	TTCGGAGTCTTCTTTG
1036	300797236	ZRANB2	GTTTGAAGACACACCGG	GGTCAGAAGTGCTAAATtT	TTCAAGAGA	AGATTTAGCACTTCTGACC	TTTTTT	GGCAAGCAAAAGACGGCATACGAGAT	CAAGTATGAAGAATCGGTCC	TTCGGAGTCTTCTTTG
1037	300797236	ZRANB2	GTTTGAAGACACACCGG	GCTTGATAAAGACATCTtA	TTCAAGAGA	TGAGATGTCTTTATCAAGC	TTTTTT	GGCAAGCAAAAGACGGCATACGAGAT	AGGAGTCTAAATGGGCTTAC	TTCGGAGTCTTCTTTG
1038	300797236	ZRANB2	GTTTGAAGACACACCGG	GGAAATCAACAGTTGTGtT	TTCAAGAGA	AGCACAACTGTTGATTTCC	TTTTTT	GGCAAGCAAAAGACGGCATACGAGAT	GATATTGCACTCGAATCTCC	TTCGGAGTCTTCTTTG
1039	301601614	TRIM4	GTTTGAAGACACACCGG	GGAGAAACTTCTTAAGTtT	TTCAAGAGA	AGACTTAAGAAGTTTCTCC	TTTTTT	GGCAAGCAAAAGACGGCATACGAGAT	AGGATTGCACAGGGAACTAC	TTCGGAGTCTTCTTTG
1040	301601614	TRIM4	GTTTGAAGACACACCGG	GCTTCATTGAAGAAGCTtA	TTCAAGAGA	TGAGCTTCTTCAATGAAGC	TTTTTT	GGCAAGCAAAAGACGGCATACGAGAT	CAATAGTAACTGATCTGCCC	TTCGGAGTCTTCTTTG
1041	301601614	TRIM4	GTTTGAAGACACACCGG	GCCCTTATTGTATAAGAtA	TTCAAGAGA	TGTCTTATACAATAAGGGC	TTTTTT	GGCAAGCAAAAGACGGCATACGAGAT	CACACTTTAATACAGAGGCC	TTCGGAGTCTTCTTTG
1042	301601614	TRIM4	GTTTGAAGACACACCGG	CGTCATGGGAATTACTGAT	TTCAAGAGA	ATCAGTAATTCCCATGACG	TTTTTT	GGCAAGCAAAAGACGGCATACGAGAT	AGGCAATGAACCGTAAGTCC	TTCGGAGTCTTCTTTG
1043	301601614	TRIM4	GTTTGAAGACACACCGG	CGCCCTTATTGTATAAGAt	TTCAAGAGA	GTCTTATACAATAAGGGCG	TTTTTT	GGCAAGCAAAAGACGGCATACGAGAT	AGGCACTCAAATTGCGACAC	TTCGGAGTCTTCTTTG
1044	301601614	TRIM4	GTTTGAAGACACACCGG	GCAGTATAGGCTTAAGTtA	TTCAAGAGA	TGACTTAAGCCTATACTGC	TTTTTT	GGCAAGCAAAAGACGGCATACGAGAT	CACGGGCCAAGAGATATACC	TTCGGAGTCTTCTTTG
1045	302058313	KCTD9	GTTTGAAGACACACCGG	GCAAATCTTTGCTGTGCAA	TTCAAGAGA	TTGCACAGCAAAGATTTGC	TTTTTT	GGCAAGCAAAAGACGGCATACGAGAT	AGGCGCTTAAATGTGGATAC	TTCGGAGTCTTCTTTG
1046	302058313	KCTD9	GTTTGAAGACACACCGG	CCAGGCATAGTATCTATTA	TTCAAGAGA	TAATAGATACTATGCCTGG	TTTTTT	GGCAAGCAAAAGACGGCATACGAGAT	CACTCGCTAAGCAATAATGC	TTCGGAGTCTTCTTTG
1047	302058313	KCTD9	GTTTGAAGACACACCGG	CCAAATGGGTTCTGAATTt	TTCAAGAGA	GAATTCAGAACCCATTTGG	TTTTTT	GGCAAGCAAAAGACGGCATACGAGAT	AGGCTCAGAAATGTGTCACC	TTCGGAGTCTTCTTTG
1048	302058313	KCTD9	GTTTGAAGACACACCGG	GCTTAGAAACTGCAGATTT	TTCAAGAGA	AAATCTGCAGTTTCTAAGC	TTTTTT	GGCAAGCAAAAGACGGCATACGAGAT	CAGAACTGAATTACAGCGCC	TTCGGAGTCTTCTTTG
1049	302058313	KCTD9	GTTTGAAGACACACCGG	GCGGTACTTTACAACTAtA	TTCAAGAGA	TGTAGTTGTAAAGTACCGC	TTTTTT	GGCAAGCAAAAGACGGCATACGAGAT	AGGCTTGAACATCACATACC	TTCGGAGTCTTCTTTG
1050	302058313	KCTD9	GTTTGAAGACACACCGG	CGGAGCACTTTAGTGAATA	TTCAAGAGA	TATTCACTAAAGTGCTCCG	TTTTTT	GGCAAGCAAAAGACGGCATACGAGAT	CAGAAGATAATATGCTCGCC	TTCGGAGTCTTCTTTG
1051	302129655	SSR3	GTTTGAAGACACACCGG	GCAATGTGCTGTAATCAtA	TTCAAGAGA	TGTGATTACAGCACATTGC	TTTTTT	GGCAAGCAAAAGACGGCATACGAGAT	AGGGAGTCAAATTGGTACAC	TTCGGAGTCTTCTTTG
1052	302129655	SSR3	GTTTGAAGACACACCGG	CCCGTGTATGTACAGATAT	TTCAAGAGA	ATATCTGTACATACACGGG	TTTTTT	GGCAAGCAAAAGACGGCATACGAGAT	CAGACATTAAGATCAGTGCC	TTCGGAGTCTTCTTTG
1053	302129655	SSR3	GTTTGAAGACACACCGG	CGTGTATGTACAGATATtA	TTCAAGAGA	TGATATCTGTACATACACG	TTTTTT	GGCAAGCAAAAGACGGCATACGAGAT	AGGGATTAAGAAGGTCTACC	TTCGGAGTCTTCTTTG
1054	302129655	SSR3	GTTTGAAGACACACCGG	GCTTCTAGAAGTCTGCAAT	TTCAAGAGA	ATTGCAGACTTCTAGAAGC	TTTTTT	GGCAAGCAAAAGACGGCATACGAGAT	CAGAGGATAAGAGCGATTCC	TTCGGAGTCTTCTTTG
1055	302129655	SSR3	GTTTGAAGACACACCGG	GGCATATGGATCTTATTtA	TTCAAGAGA	TGAATAAGATCCATATGCC	TTTTTT	GGCAAGCAAAAGACGGCATACGAGAT	AGGGCCGTAAAGTTGTTATC	TTCGGAGTCTTCTTTG
1056	302129655	SSR3	GTTTGAAGACACACCGG	GGATGCTGTTTCCAAAGAA	TTCAAGAGA	TTCTTTGGAAACAGCATCC	TTTTTT	GGCAAGCAAAAGACGGCATACGAGAT	AGGGTGAGAAATTGTACTCC	TTCGGAGTCTTCTTTG
1057	305855077	CGGBP1	GTTTGAAGACACACCGG	CGATTTGTAGTAACAGCAt	TTCAAGAGA	GTGCTGTTACTACAAATCG	TTTTTT	GGCAAGCAAAAGACGGCATACGAGAT	CAGATTGAACTCATAGTCCC	TTCGGAGTCTTCTTTG
1058	305855077	CGGBP1	GTTTGAAGACACACCGG	CCTGAAACCTGATGGTTAT	TTCAAGAGA	ATAACCATCAGGTTTCAGG	TTTTTT	GGCAAGCAAAAGACGGCATACGAGAT	AGGTCCGCAAATTCTGAGAC	TTCGGAGTCTTCTTTG
1059	305855077	CGGBP1	GTTTGAAGACACACCGG	CCATGTTCAGGAAATGATt	TTCAAGAGA	GATCATTTCCTGAACATGG	TTTTTT	GGCAAGCAAAAGACGGCATACGAGAT	CAGGAGTCAAGATAGGCACC	TTCGGAGTCTTCTTTG
1060	305855077	CGGBP1	GTTTGAAGACACACCGG	GCAGGCAACCATGTTTAAT	TTCAAGAGA	ATTAAACATGGTTGCCTGC	TTTTTT	GGCAAGCAAAAGACGGCATACGAGAT	AGGTGATTACAACGAATGGC	TTCGGAGTCTTCTTTG
1061	305855077	CGGBP1	GTTTGAAGACACACCGG	GCATCTTATAATGGTAAtt	TTCAAGAGA	GGTTACCATTATAAGATGC	TTTTTT	GGCAAGCAAAAGACGGCATACGAGAT	CAGGAGTTAATAGCTCATCC	TTCGGAGTCTTCTTTG
1062	305855077	CGGBP1	GTTTGAAGACACACCGG	GCCTGTAAGAATTTGCAtA	TTCAAGAGA	TGTGCAAATTCTTACAGGC	TTTTTT	GGCAAGCAAAAGACGGCATACGAGAT	GTTCATGGACCTCGGATCAG	TTCGGAGTCTTCTTTG
1063	309243098	ORC5	GTTTGAAGACACACCGG	CCAGAGTATTCAGCTGATT	TTCAAGAGA	AATCAGCTGAATACTCTGG	TTTTTT	GGCAAGCAAAAGACGGCATACGAGAT	TAAACGTATTGTAGAGGCCC	TTCGGAGTCTTCTTTG
1064	309243098	ORC5	GTTTGAAGACACACCGG	CGGTGAACTTTGACATAAT	TTCAAGAGA	ATTATGTCAAAGTTCACCG	TTTTTT	GGCAAGCAAAAGACGGCATACGAGAT	AGGTTAAGATAATCACCGCC	TTCGGAGTCTTCTTTG
1065	309243098	ORC5	GTTTGAAGACACACCGG	CCCACATGTGTTTGTGAAT	TTCAAGAGA	ATTCACAAACACATGTGGG	TTTTTT	GGCAAGCAAAAGACGGCATACGAGAT	CAGGCAACGTGAGGTAAACC	TTCGGAGTCTTCTTTG
1066	309243098	ORC5	GTTTGAAGACACACCGG	GGGAAATATCAAGTTCCtA	TTCAAGAGA	TGGGAACTTGATATTTCCC	TTTTTT	GGCAAGCAAAAGACGGCATACGAGAT	GTAGCGAATTTGGCGTAATC	TTCGGAGTCTTCTTTG
1067	309243098	ORC5	GTTTGAAGACACACCGG	GGAGAGAGACATCATTTtA	TTCAAGAGA	TGAAATGATGTCTCTCTCC	TTTTTT	GGCAAGCAAAAGACGGCATACGAGAT	TGTAGTAGAGCTGGTCCATC	TTCGGAGTCTTCTTTG
1068	309243098	ORC5	GTTTGAAGACACACCGG	CCTATGTAACACAAACGTT	TTCAAGAGA	AACGTTTGTGTTACATAGG	TTTTTT	GGCAAGCAAAAGACGGCATACGAGAT	AGTAATTGAACAGGTCAGCC	TTCGGAGTCTTCTTTG
1069	312922349	MRPS14	GTTTGAAGACACACCGG	CGAAGTCACTATGTAGAtT	TTCAAGAGA	AGTCTACATAGTGACTTCG	TTTTTT	GGCAAGCAAAAGACGGCATACGAGAT	CAGTAATTCAGAGACAGGGC	TTCGGAGTCTTCTTTG
1070	312922349	MRPS14	GTTTGAAGACACACCGG	GGTAGCACAAAGTTCTCAT	TTCAAGAGA	ATGAGAACTTTGTGCTACC	TTTTTT	GGCAAGCAAAAGACGGCATACGAGAT	AGTATAGAAGGCAAGCCCGC	TTCGGAGTCTTCTTTG
1071	312922349	MRPS14	GTTTGAAGACACACCGG	GGCAAACACTTGTGTTCTA	TTCAAGAGA	TAGAACACAAGTGTTTGCC	TTTTTT	GGCAAGCAAAAGACGGCATACGAGAT	CAGTATTGAAGAGGATGACC	TTCGGAGTCTTCTTTG
1072	312922349	MRPS14	GTTTGAAGACACACCGG	GCAAGTAGTTTATACTGtt	TTCAAGAGA	GGCAGTATAAACTACTTGC	TTTTTT	GGCAAGCAAAAGACGGCATACGAGAT	AGTCAAGGAAGAAGCTGTCC	TTCGGAGTCTTCTTTG
1073	312922349	MRPS14	GTTTGAAGACACACCGG	GGCTACGTATTAATTCAtT	TTCAAGAGA	AGTGAATTAATACGTAGCC	TTTTTT	GGCAAGCAAAAGACGGCATACGAGAT	CAGTCCAGACAATGGCAGAC	TTCGGAGTCTTCTTTG
1074	312922349	MRPS14	GTTTGAAGACACACCGG	CCTGTTAGAATCAGAAATt	TTCAAGAGA	GATTTCTGATTCTAACAGG	TTTTTT	GGCAAGCAAAAGACGGCATACGAGAT	TACGGTCGAGGCGATTCCAT	TTCGGAGTCTTCTTTG
1075	314122174	CALU	GTTTGAAGACACACCGG	CGTTGACAAGTATGACTTA	TTCAAGAGA	TAAGTCATACTTGTCAACG	TTTTTT	GGCAAGCAAAAGACGGCATACGAGAT	TAGATTGCATGATACGGGCA	TTCGGAGTCTTCTTTG
1076	314122174	CALU	GTTTGAAGACACACCGG	GCATCTGTTGAAATGCTtA	TTCAAGAGA	TGAGCATTTCAACAGATGC	TTTTTT	GGCAAGCAAAAGACGGCATACGAGAT	AGTCCGTGAAATTGTTCCAC	TTCGGAGTCTTCTTTG
1077	314122174	CALU	GTTTGAAGACACACCGG	CCAGGTATAATGTAACTTt	TTCAAGAGA	GAAGTTACATTATACCTGG	TTTTTT	GGCAAGCAAAAGACGGCATACGAGAT	CGAGAGGGAAGTCAATATCC	TTCGGAGTCTTCTTTG
1078	314122174	CALU	GTTTGAAGACACACCGG	GCAAGCATTATACGGTCAT	TTCAAGAGA	ATGACCGTATAATGCTTGC	TTTTTT	GGCAAGCAAAAGACGGCATACGAGAT	AGTCCTTCAAATGGAGAGAC	TTCGGAGTCTTCTTTG
1079	314122174	CALU	GTTTGAAGACACACCGG	CCAAAGCTGTAGCAGTTAT	TTCAAGAGA	ATAACTGCTACAGCTTTGG	TTTTTT	GGCAAGCAAAAGACGGCATACGAGAT	CAGTTAAGTGAAGCAGCACC	TTCGGAGTCTTCTTTG
1080	314122174	CALU	GTTTGAAGACACACCGG	GCTGTAGCAGTTATCCAAA	TTCAAGAGA	TTTGGATAACTGCTACAGC	TTTTTT	GGCAAGCAAAAGACGGCATACGAGAT	AGTCGCATAAATTGATCGCC	TTCGGAGTCTTCTTTG
1081	315221150	RPL11	GTTTGAAGACACACCGG	CGATCTGGGTATCAAATAT	TTCAAGAGA	ATATTTGATACCCAGATCG	TTTTTT	GGCAAGCAAAAGACGGCATACGAGAT	CAGTTGTCAATAATCACGCC	TTCGGAGTCTTCTTTG
1082	315221150	RPL11	GTTTGAAGACACACCGG	GGGTATCAAATATGACCtA	TTCAAGAGA	TGGGTCATATTTGATACCC	TTTTTT	GGCAAGCAAAAGACGGCATACGAGAT	AGTGTGAGAAATGTTGACCC	TTCGGAGTCTTCTTTG
1083	315221150	RPL11	GTTTGAAGACACACCGG	GCAAACTCTGTCTCAACAT	TTCAAGAGA	ATGTTGAGACAGAGTTTGC	TTTTTT	GGCAAGCAAAAGACGGCATACGAGAT	CATATTGGAAGATACGGACC	TTCGGAGTCTTCTTTG
1084	315221150	RPL11	GTTTGAAGACACACCGG	CCAAGGCAGAAGAAATCTT	TTCAAGAGA	AAGATTTCTTCTGCCTTGG	TTTTTT	GGCAAGCAAAAGACGGCATACGAGAT	AGTTCATGCAATAAGAGCGC	TTCGGAGTCTTCTTTG
1085	315221150	RPL11	GTTTGAAGACACACCGG	GGGAGTATGAGTTAAGAAA	TTCAAGAGA	TTTCTTAACTCATACTCCC	TTTTTT	GGCAAGCAAAAGACGGCATACGAGAT	CATCATCTAAGCTAAGGGAC	TTCGGAGTCTTCTTTG
1086	315221150	RPL11	GTTTGAAGACACACCGG	CCAAACACAGAATCAGCAA	TTCAAGAGA	TTGCTGATTCTGTGTTTGG	TTTTTT	GGCAAGCAAAAGACGGCATACGAGAT	AGTTGTCAAGCAATACACCC	TTCGGAGTCTTCTTTG
1087	315468537	TMEM111	GTTTGAAGACACACCGG	GGAATTACAGACCTCTATT	TTCAAGAGA	AATAGAGGTCTGTAATTCC	TTTTTT	GGCAAGCAAAAGACGGCATACGAGAT	CATCTGTTAATAGGTAGCCC	TTCGGAGTCTTCTTTG
1088	315468537	TMEM111	GTTTGAAGACACACCGG	GGAATGTAACAAATGTCtT	TTCAAGAGA	AGGACATTTGTTACATTCC	TTTTTT	GGCAAGCAAAAGACGGCATACGAGAT	AGTTGTTTAAGATAGCCGCC	TTCGGAGTCTTCTTTG
1089	315468537	TMEM111	GTTTGAAGACACACCGG	CGAGCTACTCACATTAGAT	TTCAAGAGA	ATCTAATGTGAGTAGCTCG	TTTTTT	GGCAAGCAAAAGACGGCATACGAGAT	CATGACGCAAGCCAAGTGAC	TTCGGAGTCTTCTTTG
1090	315468537	TMEM111	GTTTGAAGACACACCGG	GGGAATGTAACAAATGTtt	TTCAAGAGA	GGACATTTGTTACATTCCC	TTTTTT	GGCAAGCAAAAGACGGCATACGAGAT	AGTTTATTAACGCACCAGCC	TTCGGAGTCTTCTTTG
1091	315468537	TMEM111	GTTTGAAGACACACCGG	CCAAACAGTCTTTCTTGAt	TTCAAGAGA	GTCAAGAAAGACTGTTTGG	TTTTTT	GGCAAGCAAAAGACGGCATACGAGAT	CATGCGGTACAAGCCATTAC	TTCGGAGTCTTCTTTG
1092	315468537	TMEM111	GTTTGAAGACACACCGG	GGTACTTCCTCAATGTATT	TTCAAGAGA	AATACATTGAGGAAGTACC	TTTTTT	GGCAAGCAAAAGACGGCATACGAGAT	ATAAGATCAAGACCTGTGCC	TTCGGAGTCTTCTTTG
1093	317108182	ARL1	GTTTGAAGACACACCGG	CCATACTGGAGATGTTAtT	TTCAAGAGA	AGTAACATCTCCAGTATGG	TTTTTT	GGCAAGCAAAAGACGGCATACGAGAT	CATGGGTCAAGACTTTCGAC	TTCGGAGTCTTCTTTG
1094	317108182	ARL1	GTTTGAAGACACACCGG	GCATTTCCAAATCAGAGTT	TTCAAGAGA	AACTCTGATTTGGAAATGC	TTTTTT	GGCAAGCAAAAGACGGCATACGAGAT	ATAAGGTAACCCGCATGACC	TTCGGAGTCTTCTTTG
1095	317108182	ARL1	GTTTGAAGACACACCGG	GCATATGGCATTTCAGAAT	TTCAAGAGA	ATTCTGAAATGCCATATGC	TTTTTT	GGCAAGCAAAAGACGGCATACGAGAT	CATGTATCAAGATGGCTGAC	TTCGGAGTCTTCTTTG
1096	317108182	ARL1	GTTTGAAGACACACCGG	GGCTTATAAAGCTTGTAtA	TTCAAGAGA	TGTACAAGCTTTATAAGCC	TTTTTT	GGCAAGCAAAAGACGGCATACGAGAT	ATAAGGTTAAGGAAGCGTCC	TTCGGAGTCTTCTTTG
1097	317108182	ARL1	GTTTGAAGACACACCGG	GGCAAATTCACTTGGGTTA	TTCAAGAGA	TAACCCAAGTGAATTTGCC	TTTTTT	GGCAAGCAAAAGACGGCATACGAGAT	CATGTCACAAGGGCATAGAC	TTCGGAGTCTTCTTTG
1098	317108182	ARL1	GTTTGAAGACACACCGG	GGTTAACTTCACTGACTTA	TTCAAGAGA	TAAGTCAGTGAAGTTAACC	TTTTTT	GGCAAGCAAAAGACGGCATACGAGAT	ATAGTTCCAACGAGCTTTCC	TTCGGAGTCTTCTTTG
1099	332000002	MRPL42	GTTTGAAGACACACCGG	CCAAGCATTGTTAGTAGTA	TTCAAGAGA	TACTACTAACAATGCTTGG	TTTTTT	GGCAAGCAAAAGACGGCATACGAGAT	CATGTGATAAGATGTGGACC	TTCGGAGTCTTCTTTG
1100	332000002	MRPL42	GTTTGAAGACACACCGG	GGATAAGAACCTGTTATtt	TTCAAGAGA	GGATAACAGGTTCTTATCC	TTTTTT	GGCAAGCAAAAGACGGCATACGAGAT	ATAGTTGAACCATTCGTCCC	TTCGGAGTCTTCTTTG
1101	332000002	MRPL42	GTTTGAAGACACACCGG	GCTTAGAAGCAGATTCTAA	TTCAAGAGA	TTAGAATCTGCTTCTAAGC	TTTTTT	GGCAAGCAAAAGACGGCATACGAGAT	CATGTTAGAAGATTGTCGCC	TTCGGAGTCTTCTTTG
1102	332000002	MRPL42	GTTTGAAGACACACCGG	CCAGATGACTATAATTGtA	TTCAAGAGA	TGCAATTATAGTCATCTGG	TTTTTT	GGCAAGCAAAAGACGGCATACGAGAT	ATATGAATAACTCCAGCGCC	TTCGGAGTCTTCTTTG
1103	332000002	MRPL42	GTTTGAAGACACACCGG	GGTATCACAGATGTCGTAA	TTCAAGAGA	TTACGACATCTGTGATACC	TTTTTT	GGCAAGCAAAAGACGGCATACGAGAT	CATTAGGAACTGCCAGAGAC	TTCGGAGTCTTCTTTG
1104	332000002	MRPL42	GTTTGAAGACACACCGG	CGTAAGAATCTGAATCCTt	TTCAAGAGA	GAGGATTCAGATTCTTACG	TTTTTT	GGCAAGCAAAAGACGGCATACGAGAT	ATATGATGAACGCGAAGGCC	TTCGGAGTCTTCTTTG
1105	332634733	TAX1BP1	GTTTGAAGACACACCGG	GGAATGTCATTACACCTTA	TTCAAGAGA	TAAGGTGTAATGACATTCC	TTTTTT	GGCAAGCAAAAGACGGCATACGAGAT	CATTCGTTAATATGTCGCCC	TTCGGAGTCTTCTTTG
1106	332634733	TAX1BP1	GTTTGAAGACACACCGG	CCTCTACTGTAGATGTAAA	TTCAAGAGA	TTTACATCTACAGTAGAGG	TTTTTT	GGCAAGCAAAAGACGGCATACGAGAT	ATATGTACCAAGGAAGCGGC	TTCGGAGTCTTCTTTG
1107	332634733	TAX1BP1	GTTTGAAGACACACCGG	GCTTTGATGTTCACAAGAA	TTCAAGAGA	TTCTTGTGAACATCAAAGC	TTTTTT	GGCAAGCAAAAGACGGCATACGAGAT	CATTGACGAAGCATAGTTCC	TTCGGAGTCTTCTTTG
1108	332634733	TAX1BP1	GTTTGAAGACACACCGG	GCTGTATAGAACTGTCAtT	TTCAAGAGA	AGTGACAGTTCTATACAGC	TTTTTT	GGCAAGCAAAAGACGGCATACGAGAT	ATATTAAGAAGTAGGCGGCC	TTCGGAGTCTTCTTTG
1109	332634733	TAX1BP1	GTTTGAAGACACACCGG	GCCTGAACATTATGTGGAA	TTCAAGAGA	TTCCACATAATGTTCAGGC	TTTTTT	GGCAAGCAAAAGACGGCATACGAGAT	CATTGCGAACTGCATCTAAC	TTCGGAGTCTTCTTTG
1110	332634733	TAX1BP1	GTTTGAAGACACACCGG	GCATTCCAAGGATATTAtt	TTCAAGAGA	GGTAATATCCTTGGAATGC	TTTTTT	GGCAAGCAAAAGACGGCATACGAGAT	ATATTTGGAACGCAGCTCAC	TTCGGAGTCTTCTTTG
1111	332634771	KIF23	GTTTGAAGACACACCGG	CCAGAAGGAACTCTTTGAT	TTCAAGAGA	ATCAAAGAGTTCCTTCTGG	TTTTTT	GGCAAGCAAAAGACGGCATACGAGAT	CCACCTGTAAGATTTCAGAC	TTCGGAGTCTTCTTTG
1112	332634771	KIF23	GTTTGAAGACACACCGG	CCATAACATGTATGTTGtA	TTCAAGAGA	TGCAACATACATGTTATGG	TTTTTT	GGCAAGCAAAAGACGGCATACGAGAT	ATCATTTCAACGCAGTGACC	TTCGGAGTCTTCTTTG
1113	332634771	KIF23	GTTTGAAGACACACCGG	GGTTCCTACATTCAGAAAT	TTCAAGAGA	ATTTCTGAATGTAGGAACC	TTTTTT	GGCAAGCAAAAGACGGCATACGAGAT	CCACGGATAAGATACATTCC	TTCGGAGTCTTCTTTG
1114	332634771	KIF23	GTTTGAAGACACACCGG	GGAGACTCAGTATTCATTT	TTCAAGAGA	AAATGAATACTGAGTCTCC	TTTTTT	GGCAAGCAAAAGACGGCATACGAGAT	GTAGCGTACTCGCATACTAG	TTCGGAGTCTTCTTTG
1115	332634771	KIF23	GTTTGAAGACACACCGG	CCTTATTAGAACGTCAGAA	TTCAAGAGA	TTCTGACGTTCTAATAAGG	TTTTTT	GGCAAGCAAAAGACGGCATACGAGAT	GTCCTGTGACCTAGCGGTAT	TTCGGAGTCTTCTTTG
1116	332634771	KIF23	GTTTGAAGACACACCGG	GCAGATATGATAACTGTAt	TTCAAGAGA	GTACAGTTATCATATCTGC	TTTTTT	GGCAAGCAAAAGACGGCATACGAGAT	ATCCGGTTAAGATGTAAGCC	TTCGGAGTCTTCTTTG
1117	334085266	MAP3K13	GTTTGAAGACACACCGG	GGAATGAATTATTTGCAtt	TTCAAGAGA	GGTGCAAATAATTCATTCC	TTTTTT	GGCAAGCAAAAGACGGCATACGAGAT	CCAGAGAGAGCAATATCCGC	TTCGGAGTCTTCTTTG
1118	334085266	MAP3K13	GTTTGAAGACACACCGG	CCCATGCAGTTTGAAGAAT	TTCAAGAGA	ATTCTTCAAACTGCATGGG	TTTTTT	GGCAAGCAAAAGACGGCATACGAGAT	CTGTGGGTACATAGCGTATC	TTCGGAGTCTTCTTTG
1119	334085266	MAP3K13	GTTTGAAGACACACCGG	GCAACATCCTTGGGAATTT	TTCAAGAGA	AAATTCCCAAGGATGTTGC	TTTTTT	GGCAAGCAAAAGACGGCATACGAGAT	CCAGGTTCAATAAGGTACAC	TTCGGAGTCTTCTTTG
1120	334085266	MAP3K13	GTTTGAAGACACACCGG	CCAATGGATACATTGTGAT	TTCAAGAGA	ATCACAATGTATCCATTGG	TTTTTT	GGCAAGCAAAAGACGGCATACGAGAT	ATCGGAATAACGGTGAAGCC	TTCGGAGTCTTCTTTG
1121	334085266	MAP3K13	GTTTGAAGACACACCGG	CCTGACAAGTGTGTTACAA	TTCAAGAGA	TTGTAACACACTTGTCAGG	TTTTTT	GGCAAGCAAAAGACGGCATACGAGAT	CCATACCGACATAGAATTGC	TTCGGAGTCTTCTTTG
1122	334085266	MAP3K13	GTTTGAAGACACACCGG	GGAACATTGGCATCCTTTA	TTCAAGAGA	TAAAGGATGCCAATGTTCC	TTTTTT	GGCAAGCAAAAGACGGCATACGAGAT	ATCGTCAACGCCAATTAAGC	TTCGGAGTCTTCTTTG
1123	341572594	EED	GTTTGAAGACACACCGG	GCAACAGAGTTACCTTGTA	TTCAAGAGA	TACAAGGTAACTCTGTTGC	TTTTTT	GGCAAGCAAAAGACGGCATACGAGAT	CCATGTCGAAGCATTCATAC	TTCGGAGTCTTCTTTG
1124	341572594	EED	GTTTGAAGACACACCGG	CGTATGACTTGGAACATtT	TTCAAGAGA	AGATGTTCCAAGTCATACG	TTTTTT	GGCAAGCAAAAGACGGCATACGAGAT	ATCTCTTTAACTATGCGGCC	TTCGGAGTCTTCTTTG
1125	341572594	EED	GTTTGAAGACACACCGG	GGGAGACATACTTAATAtT	TTCAAGAGA	AGTATTAAGTATGTCTCCC	TTTTTT	GGCAAGCAAAAGACGGCATACGAGAT	CCGCTGTTACAAGCAAAGAC	TTCGGAGTCTTCTTTG
1126	341572594	EED	GTTTGAAGACACACCGG	GCAGTGTATAAAGCACTAT	TTCAAGAGA	ATAGTGCTTTATACACTGC	TTTTTT	GGCAAGCAAAAGACGGCATACGAGAT	ATCTGTGAACGCCCAGGAAC	TTCGGAGTCTTCTTTG
1127	341572594	EED	GTTTGAAGACACACCGG	GCTATCAATGAGCTGAAAT	TTCAAGAGA	ATTTCAGCTCATTGATAGC	TTTTTT	GGCAAGCAAAAGACGGCATACGAGAT	CCGTTGCCAAGTAATGACAC	TTCGGAGTCTTCTTTG
1128	341572594	EED	GTTTGAAGACACACCGG	CCTGTCAGTAAGTAAAGAT	TTCAAGAGA	ATCTTTACTTACTGACAGG	TTTTTT	GGCAAGCAAAAGACGGCATACGAGAT	ATCTTTGAACCGTCTGGAAC	TTCGGAGTCTTCTTTG
1129	343098475	NARS2	GTTTGAAGACACACCGG	CCTGAGGAGAATTTCTTtA	TTCAAGAGA	TGAAGAAATTCTCCTCAGG	TTTTTT	GGCAAGCAAAAGACGGCATACGAGAT	CCTAAGGAACTTTGACAGAC	TTCGGAGTCTTCTTTG
1130	343098475	NARS2	GTTTGAAGACACACCGG	CCTGAAGATGTTGAACTtT	TTCAAGAGA	AGAGTTCAACATCTTCAGG	TTTTTT	GGCAAGCAAAAGACGGCATACGAGAT	ATGAGAATAACTTAGCGGCC	TTCGGAGTCTTCTTTG
1131	343098475	NARS2	GTTTGAAGACACACCGG	GCACATGATTGTGCATAtA	TTCAAGAGA	TGTATGCACAATCATGTGC	TTTTTT	GGCAAGCAAAAGACGGCATACGAGAT	CCTATATTAACTTTCGCGGC	TTCGGAGTCTTCTTTG
1132	343098475	NARS2	GTTTGAAGACACACCGG	CCTTGACAGTAGAGAATTA	TTCAAGAGA	TAATTCTCTACTGTCAAGG	TTTTTT	GGCAAGCAAAAGACGGCATACGAGAT	ACTTACGAACAATCTCAGCG	TTCGGAGTCTTCTTTG
1133	343098475	NARS2	GTTTGAAGACACACCGG	GCCTTCAAGATCTTATGtA	TTCAAGAGA	TGCATAAGATCTTGAAGGC	TTTTTT	GGCAAGCAAAAGACGGCATACGAGAT	ATTAGAGCAAGAGAGCGTTC	TTCGGAGTCTTCTTTG
1134	343098475	NARS2	GTTTGAAGACACACCGG	GGCTACAACAATGATGGTT	TTCAAGAGA	AACCATCATTGTTGTAGCC	TTTTTT	GGCAAGCAAAAGACGGCATACGAGAT	ATGAGGGAACGCCGATCAAC	TTCGGAGTCTTCTTTG
1135	20149593	HSP90AB1	GTTTGAAGACACACCGG	GCATCTATCGCATGATCAA	TTCAAGAGA	TTGATCATGCGATAGATGC	TTTTTT	GGCAAGCAAAAGACGGCATACGAGAT	CCTTTAGAATAGATCCACGC	TTCGGAGTCTTCTTTG
1136	20149593	HSP90AB1	GTTTGAAGACACACCGG	CGTTGCTCACTATTACGTA	TTCAAGAGA	TACGTAATAGTGAGCAACG	TTTTTT	GGCAAGCAAAAGACGGCATACGAGAT	ATGATTATACATGCACCGCC	TTCGGAGTCTTCTTTG
1137	20149593	HSP90AB1	GTTTGAAGACACACCGG	GGAGTATGGAGAATTCTAt	TTCAAGAGA	GTAGAATTCTCCATACTCC	TTTTTT	GGCAAGCAAAAGACGGCATACGAGAT	CCTTTATTAAGCGGGTACAC	TTCGGAGTCTTCTTTG
1138	20149593	HSP90AB1	GTTTGAAGACACACCGG	CGATTAGGTTAGGAGTTtA	TTCAAGAGA	TGAACTCCTAACCTAATCG	TTTTTT	GGCAAGCAAAAGACGGCATACGAGAT	ATGCAGTTAAGGCTAAGCAC	TTCGGAGTCTTCTTTG
1139	20149593	HSP90AB1	GTTTGAAGACACACCGG	CCTACGTTGCTCACTATTA	TTCAAGAGA	TAATAGTGAGCAACGTAGG	TTTTTT	GGCAAGCAAAAGACGGCATACGAGAT	CGAAAGCATAATAGCGGTGC	TTCGGAGTCTTCTTTG
1140	20149593	HSP90AB1	GTTTGAAGACACACCGG	GGCATTGCTATTTATTCtT	TTCAAGAGA	AGGAATAAATAGCAATGCC	TTTTTT	GGCAAGCAAAAGACGGCATACGAGAT	AGTGTGCTAACATGGTCGAA	TTCGGAGTCTTCTTTG
1141	100913214	RHEB	GTTTGAAGACACACCGG	GCAAATGTTACCATTGAtT	TTCAAGAGA	AGTCAATGGTAACATTTGC	TTTTTT	GGCAAGCAAAAGACGGCATACGAGAT	CCCGTCTCAACGTGTGATAA	TTCGGAGTCTTCTTTG
1142	100913214	RHEB	GTTTGAAGACACACCGG	GGACAAGAATATCATCTTt	TTCAAGAGA	GAAGATGATATTCTTGTCC	TTTTTT	GGCAAGCAAAAGACGGCATACGAGAT	AGTGTGGAACCCAGCGTAAC	TTCGGAGTCTTCTTTG
1143	100913214	RHEB	GTTTGAAGACACACCGG	CCCAGTGATGAAATTCTtT	TTCAAGAGA	AGAGAATTTCATCACTGGG	TTTTTT	GGCAAGCAAAAGACGGCATACGAGAT	CCCTAAGTAAGGTACAGTAG	TTCGGAGTCTTCTTTG
1144	100913214	RHEB	GTTTGAAGACACACCGG	CCAGTGATGAAATTCTCTt	TTCAAGAGA	GAGAGAATTTCATCACTGG	TTTTTT	GGCAAGCAAAAGACGGCATACGAGAT	GTTCATTACTCATAGGTCCC	TTCGGAGTCTTCTTTG
1145	100913214	RHEB	GTTTGAAGACACACCGG	CCTAGACCTTGACTGAAAT	TTCAAGAGA	ATTTCAGTCAAGGTCTAGG	TTTTTT	GGCAAGCAAAAGACGGCATACGAGAT	TAAACTCGTTACGCTCCGGT	TTCGGAGTCTTCTTTG
1146	100913214	RHEB	GTTTGAAGACACACCGG	CCTTGTCTGTAAGTCAAAt	TTCAAGAGA	GTTTGACTTACAGACAAGG	TTTTTT	GGCAAGCAAAAGACGGCATACGAGAT	AGTGTGGGAACCGACATACA	TTCGGAGTCTTCTTTG
1147	109809760	SERP1	GTTTGAAGACACACCGG	GCTATAGCTAGCAATCATT	TTCAAGAGA	AATGATTGCTAGCTATAGC	TTTTTT	GGCAAGCAAAAGACGGCATACGAGAT	CCCTACTTAACTGCTAGTGA	TTCGGAGTCTTCTTTG
1148	109809760	SERP1	GTTTGAAGACACACCGG	GGGTTGTCAACATTACTtA	TTCAAGAGA	TGAGTAATGTTGACAACCC	TTTTTT	GGCAAGCAAAAGACGGCATACGAGAT	AGTGTGTAACAGTGTCTACG	TTCGGAGTCTTCTTTG
1149	109809760	SERP1	GTTTGAAGACACACCGG	CCATTGTAACAGGATGCAT	TTCAAGAGA	ATGCATCCTGTTACAATGG	TTTTTT	GGCAAGCAAAAGACGGCATACGAGAT	CCCTAGACAATCTGAGACGA	TTCGGAGTCTTCTTTG
1150	109809760	SERP1	GTTTGAAGACACACCGG	GGGCTTTGACTTACATTAA	TTCAAGAGA	TTAATGTAAGTCAAAGCCC	TTTTTT	GGCAAGCAAAAGACGGCATACGAGAT	ATTATATTAACGTCGGCGCG	TTCGGAGTCTTCTTTG
1151	109809760	SERP1	GTTTGAAGACACACCGG	CGAAAGCTGTGTCTTACTT	TTCAAGAGA	AAGTAAGACACAGCTTTCG	TTTTTT	GGCAAGCAAAAGACGGCATACGAGAT	CGCCTTTGAAGTATAGGTAC	TTCGGAGTCTTCTTTG
1152	109809760	SERP1	GTTTGAAGACACACCGG	GCACAGATGTAAGGTTTAT	TTCAAGAGA	ATAAACCTTACATCTGTGC	TTTTTT	GGCAAGCAAAAGACGGCATACGAGAT	ATTCAACGATACTACAGCGC	TTCGGAGTCTTCTTTG
1153	148746207	EIF4B	GTTTGAAGACACACCGG	CCTAAGGAAGATGATTCtT	TTCAAGAGA	AGGAATCATCTTCCTTAGG	TTTTTT	GGCAAGCAAAAGACGGCATACGAGAT	CGCGAACTCGTGACACAAAT	TTCGGAGTCTTCTTTG
1154	148746207	EIF4B	GTTTGAAGACACACCGG	CCGCTATAATCACGTGATT	TTCAAGAGA	AATCACGTGATTATAGCGG	TTTTTT	GGCAAGCAAAAGACGGCATACGAGAT	ATTCACGGAACGTACATTCG	TTCGGAGTCTTCTTTG
1155	148746207	EIF4B	GTTTGAAGACACACCGG	GGAATTCTTTCGAGGATTA	TTCAAGAGA	TAATCCTCGAAAGAATTCC	TTTTTT	GGCAAGCAAAAGACGGCATACGAGAT	CGCGAAGTACGGAGAATCAT	TTCGGAGTCTTCTTTG
1156	148746207	EIF4B	GTTTGAAGACACACCGG	CGTGATAGAAATCGGGATT	TTCAAGAGA	AATCCCGATTTCTATCACG	TTTTTT	GGCAAGCAAAAGACGGCATACGAGAT	ATTCAGACACACCTACGAGT	TTCGGAGTCTTCTTTG
1157	148746207	EIF4B	GTTTGAAGACACACCGG	CCTAGAAGAGGTGATGATA	TTCAAGAGA	TATCATCACCTCTTCTAGG	TTTTTT	GGCAAGCAAAAGACGGCATACGAGAT	CGCGAATACATATCCAGACG	TTCGGAGTCTTCTTTG
1158	148746207	EIF4B	GTTTGAAGACACACCGG	GGAAGTGAGTCATCACAAA	TTCAAGAGA	TTTGTGATGACTCACTTCC	TTTTTT	GGCAAGCAAAAGACGGCATACGAGAT	CCCTCTGTAACTGATGTACG	TTCGGAGTCTTCTTTG
1159	169646241	TPM3P8	GTTTGAAGACACACCGG	GGAACTCCAGGAAATCTAA	TTCAAGAGA	TTAGATTTCCTGGAGTTCC	TTTTTT	GGCAAGCAAAAGACGGCATACGAGAT	CGTTAGTGAAGGTCCCGTAA	TTCGGAGTCTTCTTTG
1160	169646241	TPM3P8	GTTTGAAGACACACCGG	GCTCATAAGTTGGTGATtA	TTCAAGAGA	TGATCACCAACTTATGAGC	TTTTTT	GGCAAGCAAAAGACGGCATACGAGAT	CCCTGAATAACTTGTACGAC	TTCGGAGTCTTCTTTG
1161	169646241	TPM3P8	GTTTGAAGACACACCGG	GCTGCTGAAGAAATGTAtT	TTCAAGAGA	AGTACATTTCTTCAGCAGC	TTTTTT	GGCAAGCAAAAGACGGCATACGAGAT	CGTTATGGAAGGTATGCTAC	TTCGGAGTCTTCTTTG
1162	169646241	TPM3P8	GTTTGAAGACACACCGG	GCTGAAGAAATGTACTCTt	TTCAAGAGA	GAGAGTACATTTCTTCAGC	TTTTTT	GGCAAGCAAAAGACGGCATACGAGAT	CCCTTATTACAGAGACGAGA	TTCGGAGTCTTCTTTG
1163	169646241	TPM3P8	GTTTGAAGACACACCGG	GGAAGAGATCAAGATTCTT	TTCAAGAGA	AAGAATCTTGATCTCTTCC	TTTTTT	GGCAAGCAAAAGACGGCATACGAGAT	CGTTCCATACACTCGATTAG	TTCGGAGTCTTCTTTG
1164	169646241	TPM3P8	GTTTGAAGACACACCGG	CCTCATTGCTCTGTACAAA	TTCAAGAGA	TTTGTACAGAGCAATGAGG	TTTTTT	GGCAAGCAAAAGACGGCATACGAGAT	CCCTTGAGACACGTATATCG	TTCGGAGTCTTCTTTG
1165	169646283	PSMC1P1	GTTTGAAGACACACCGG	GGTAGGAAGAGTGGTAATA	TTCAAGAGA	TATTACCACTCTTCCTACC	TTTTTT	GGCAAGCAAAAGACGGCATACGAGAT	CGTTCGACGGACACGTAGTT	TTCGGAGTCTTCTTTG
1166	169646283	PSMC1P1	GTTTGAAGACACACCGG	GGAAGAGTGGTAATATCtT	TTCAAGAGA	AGGATATTACCACTCTTCC	TTTTTT	GGCAAGCAAAAGACGGCATACGAGAT	CGCGAGACACGGACGATTAT	TTCGGAGTCTTCTTTG
1167	169646283	PSMC1P1	GTTTGAAGACACACCGG	GGTAATATCCTGAAGGAAT	TTCAAGAGA	ATTCCTTCAGGATATTACC	TTTTTT	GGCAAGCAAAAGACGGCATACGAGAT	GATAGTAGACGAGAGTCACT	TTCGGAGTCTTCTTTG
1168	169646283	PSMC1P1	GTTTGAAGACACACCGG	CGTGCTCTTTCACAAACAA	TTCAAGAGA	TTGTTTGTGAAAGAGCACG	TTTTTT	GGCAAGCAAAAGACGGCATACGAGAT	CGCGAGCAATAGAGGTACAT	TTCGGAGTCTTCTTTG
1169	169646283	PSMC1P1	GTTTGAAGACACACCGG	GCTCTTTCACAAACAAAtA	TTCAAGAGA	TGTTTGTTTGTGAAAGAGC	TTTTTT	GGCAAGCAAAAGACGGCATACGAGAT	GATAGTCCAATGCTACTGAC	TTCGGAGTCTTCTTTG
1170	169646283	PSMC1P1	GTTTGAAGACACACCGG	GGATTGAAGCTGAATGAAT	TTCAAGAGA	ATTCATTCAGCTTCAATCC	TTTTTT	GGCAAGCAAAAGACGGCATACGAGAT	CGCGAGCGAAGTATGACTAA	TTCGGAGTCTTCTTTG
1171	169646867	UBQLN4P1	GTTTGAAGACACACCGG	CGTCAGAAGTGAGATTTtA	TTCAAGAGA	TGAAATCTCACTTCTGACG	TTTTTT	GGCAAGCAAAAGACGGCATACGAGAT	GATAGTCGAATCGCGGATAA	TTCGGAGTCTTCTTTG
1172	169646867	UBQLN4P1	GTTTGAAGACACACCGG	GCTACGTCTCTAACAGAAT	TTCAAGAGA	ATTCTGTTAGAGACGTAGC	TTTTTT	GGCAAGCAAAAGACGGCATACGAGAT	CGCGAGGTACACATATCCTA	TTCGGAGTCTTCTTTG
1173	169646867	UBQLN4P1	GTTTGAAGACACACCGG	CGTCTCTAACAGAATCTTt	TTCAAGAGA	GAAGATTCTGTTAGAGACG	TTTTTT	GGCAAGCAAAAGACGGCATACGAGAT	GATAGTGCAATCTAGGTGAC	TTCGGAGTCTTCTTTG
1174	169646867	UBQLN4P1	GTTTGAAGACACACCGG	GCTTGGAAGTTGGAATTAA	TTCAAGAGA	TTAATTCCAACTTCCAAGC	TTTTTT	GGCAAGCAAAAGACGGCATACGAGAT	CGTTCTATACATACTGAGCG	TTCGGAGTCTTCTTTG
1175	169646867	UBQLN4P1	GTTTGAAGACACACCGG	GCACATGTGCTTATATGtA	TTCAAGAGA	TGCATATAAGCACATGTGC	TTTTTT	GGCAAGCAAAAGACGGCATACGAGAT	GGAGGTATAGTCACATCTAG	TTCGGAGTCTTCTTTG
1176	169646867	UBQLN4P1	GTTTGAAGACACACCGG	CCATTCATTATGGATGAAt	TTCAAGAGA	GTTCATCCATAATGAATGG	TTTTTT	GGCAAGCAAAAGACGGCATACGAGAT	CGTTCTGAATCACCCTAGTA	TTCGGAGTCTTCTTTG
1177	192449457	SKP1P1	GTTTGAAGACACACCGG	CGTTGGAAGATTTGGGAAT	TTCAAGAGA	ATTCCCAAATCTTCCAACG	TTTTTT	GGCAAGCAAAAGACGGCATACGAGAT	GGAGTCGTACATCTACTTAG	TTCGGAGTCTTCTTTG
1178	192449457	SKP1P1	GTTTGAAGACACACCGG	CGCAAGACATTCAATATtA	TTCAAGAGA	TGATATTGAATGTCTTGCG	TTTTTT	GGCAAGCAAAAGACGGCATACGAGAT	CGTTGAGGAAGTCGTACCAT	TTCGGAGTCTTCTTTG
1179	192449457	SKP1P1	GTTTGAAGACACACCGG	GCAGTTTGAGTACAGATTt	TTCAAGAGA	GAATCTGTACTCAAACTGC	TTTTTT	GGCAAGCAAAAGACGGCATACGAGAT	GGATACTACGCAGTCCACGA	TTCGGAGTCTTCTTTG
1180	192449457	SKP1P1	GTTTGAAGACACACCGG	GGCTGAGTTTCTTCTAGTA	TTCAAGAGA	TACTAGAAGAAACTCAGCC	TTTTTT	GGCAAGCAAAAGACGGCATACGAGAT	GGATAGACCGAGTGACTTAC	TTCGGAGTCTTCTTTG
1181	192449457	SKP1P1	GTTTGAAGACACACCGG	GGAGTTAACTAGGATGTtT	TTCAAGAGA	AGACATCCTAGTTAACTCC	TTTTTT	GGCAAGCAAAAGACGGCATACGAGAT	CTCAGCATACATAGTACAGC	TTCGGAGTCTTCTTTG
1182	192449457	SKP1P1	GTTTGAAGACACACCGG	CCACTGTAATGATTAGTtT	TTCAAGAGA	AGACTAATCATTACAGTGG	TTTTTT	GGCAAGCAAAAGACGGCATACGAGAT	GTCCGGTCACCTAGTCGTAT	TTCGGAGTCTTCTTTG
1183	299473782	MTRNR2L2	GTTTGAAGACACACCGG	GCATAATATAGCAAGGAtT	TTCAAGAGA	AGTCCTTGCTATATTATGC	TTTTTT	GGCAAGCAAAAGACGGCATACGAGAT	CTCAGTAATATCGAGGACAG	TTCGGAGTCTTCTTTG
1184	299473782	MTRNR2L2	GTTTGAAGACACACCGG	GGACCAATCTATTACCTTA	TTCAAGAGA	TAAGGTAATAGATTGGTCC	TTTTTT	GGCAAGCAAAAGACGGCATACGAGAT	GTCCGTGACCGGCTATCATA	TTCGGAGTCTTCTTTG
1185	299473782	MTRNR2L2	GTTTGAAGACACACCGG	CCTCTAGCATTATCAGTAT	TTCAAGAGA	ATACTGATAATGCTAGAGG	TTTTTT	GGCAAGCAAAAGACGGCATACGAGAT	CTCAGTAGAATGCAGACGAC	TTCGGAGTCTTCTTTG
1186	299473782	MTRNR2L2	GTTTGAAGACACACCGG	CCCGGTGACATATGTTTAA	TTCAAGAGA	TTAAACATATGTCACCGGG	TTTTTT	GGCAAGCAAAAGACGGCATACGAGAT	GTCCGTGCAGGAGTCTCTAT	TTCGGAGTCTTCTTTG
1187	299473782	MTRNR2L2	GTTTGAAGACACACCGG	CCGGTGACATATGTTTAAt	TTCAAGAGA	GTTAAACATATGTCACCGG	TTTTTT	GGCAAGCAAAAGACGGCATACGAGAT	CTGTCGTCACCAGCATGTAG	TTCGGAGTCTTCTTTG
1188	299473782	MTRNR2L2	GTTTGAAGACACACCGG	CGTGCAAAGGTAGCATAAT	TTCAAGAGA	ATTATGCTACCTTTGCACG	TTTTTT	GGCAAGCAAAAGACGGCATACGAGAT	TAACTCCGTGTACCTGCGAA	TTCGGAGTCTTCTTTG
1189	119369511	TMEM183B	GTTTGAAGACACACCGG	CGGCTCTCTGGCCGGAGAt	TTCAAGAGA	GTCTCCGGCCAGAGAGCCG	TTTTTT	GGCAAGCAAAAGACGGCATACGAGAT	CTGTCTAATACGGCCACATA	TTCGGAGTCTTCTTTG
1190	119369511	TMEM183B	GTTTGAAGACACACCGG	GGCTCTCTGGCCGGAGAtA	TTCAAGAGA	TGTCTCCGGCCAGAGAGCC	TTTTTT	GGCAAGCAAAAGACGGCATACGAGAT	TAAGAGAGTTAGATCGCTCG	TTCGGAGTCTTCTTTG
1191	119369511	TMEM183B	GTTTGAAGACACACCGG	GCTCTCTGGCCGGAGACAT	TTCAAGAGA	ATGTCTCCGGCCAGAGAGC	TTTTTT	GGCAAGCAAAAGACGGCATACGAGAT	TAAGCACGTTTAGAGCTGAC	TTCGGAGTCTTCTTTG
1192	119369511	TMEM183B	GTTTGAAGACACACCGG	CGTGGCGGATTACGCCGAt	TTCAAGAGA	GTCGGCGTAATCCGCCACG	TTTTTT	GGCAAGCAAAAGACGGCATACGAGAT	CTGTCTTGAATAGCGATCAC	TTCGGAGTCTTCTTTG
1193	119369511	TMEM183B	GTTTGAAGACACACCGG	GGATTACGCCGACTCGGAT	TTCAAGAGA	ATCCGAGTCGGCGTAATCC	TTTTTT	GGCAAGCAAAAGACGGCATACGAGAT	TAAGGACGGGAGCTACTCTC	TTCGGAGTCTTCTTTG
1194	119369511	TMEM183B	GTTTGAAGACACACCGG	GCTGGTGAGCCCTATGAtA	TTCAAGAGA	TGTCATAGGGCTCACCAGC	TTTTTT	GGCAAGCAAAAGACGGCATACGAGAT	GATCAGAATCTATGGTACGC	TTCGGAGTCTTCTTTG
1195	153792783	RPL36AP7	GTTTGAAGACACACCGG	CCTTTCTGTGCTGATAGtA	TTCAAGAGA	TGCTATCAGCACAGAAAGG	TTTTTT	GGCAAGCAAAAGACGGCATACGAGAT	TCACTGATCGCTACGCGGTT	TTCGGAGTCTTCTTTG
1196	153792783	RPL36AP7	GTTTGAAGACACACCGG	GCTGATAGCACTCACGCAA	TTCAAGAGA	TTGCGTGAGTGCTATCAGC	TTTTTT	GGCAAGCAAAAGACGGCATACGAGAT	GATCAGGTAATGCTAGTACG	TTCGGAGTCTTCTTTG
1197	153792783	RPL36AP7	GTTTGAAGACACACCGG	GCACTCACGCAAATGGTtA	TTCAAGAGA	TGACCATTTGCGTGAGTGC	TTTTTT	GGCAAGCAAAAGACGGCATACGAGAT	TCACTGGTAGCACTGCGGTA	TTCGGAGTCTTCTTTG
1198	153792783	RPL36AP7	GTTTGAAGACACACCGG	GCAAATGGTCAACTTTCtT	TTCAAGAGA	AGGAAAGTTGACCATTTGC	TTTTTT	GGCAAGCAAAAGACGGCATACGAGAT	GATCATATAATGCGCTCGAC	TTCGGAGTCTTCTTTG
1199	153792783	RPL36AP7	GTTTGAAGACACACCGG	GGGAAAGGATTCTCTGTAT	TTCAAGAGA	ATACAGAGAATCCTTTCCC	TTTTTT	GGCAAGCAAAAGACGGCATACGAGAT	TACGGTCTAGCCTCACGGTT	TTCGGAGTCTTCTTTG
1200	153792783	RPL36AP7	GTTTGAAGACACACCGG	GGGCAGACTAAGTCGATTT	TTCAAGAGA	AAATCGACTTAGTCTGCCC	TTTTTT	GGCAAGCAAAAGACGGCATACGAGAT	TAGATTGGATCAGAGTCACG	TTCGGAGTCTTCTTTG
1201	188219511	LOC727919	GTTTGAAGACACACCGG	GGTTGGAGGCCGGCCTGAt	TTCAAGAGA	GTCAGGCCGGCCTCCAACC	TTTTTT	GGCAAGCAAAAGACGGCATACGAGAT	TCACTTCTACTGACTCGTGG	TTCGGAGTCTTCTTTG
1202	188219511	LOC727919	GTTTGAAGACACACCGG	GCGGGTCCCACTGCTGGtA	TTCAAGAGA	TGCCAGCAGTGGGACCCGC	TTTTTT	GGCAAGCAAAAGACGGCATACGAGAT	TCAGAGGCTATGACTCGCTA	TTCGGAGTCTTCTTTG
1203	188219511	LOC727919	GTTTGAAGACACACCGG	CGCTGGAAACTGAGTGGAt	TTCAAGAGA	GTCCACTCAGTTTCCAGCG	TTTTTT	GGCAAGCAAAAGACGGCATACGAGAT	TCAGAGGTCAGGAGTTTATC	TTCGGAGTCTTCTTTG
1204	188219511	LOC727919	GTTTGAAGACACACCGG	CCACAATGAATGAATGCAT	TTCAAGAGA	ATGCATTCATTCATTGTGG	TTTTTT	GGCAAGCAAAAGACGGCATACGAGAT	TCAGATAGAGTGCATGAGAC	TTCGGAGTCTTCTTTG
1205	188219511	LOC727919	GTTTGAAGACACACCGG	CGTATATGGATGCGACTAT	TTCAAGAGA	ATAGTCGCATCCATATACG	TTTTTT	GGCAAGCAAAAGACGGCATACGAGAT	GGCAAGACCTGACGTACCTA	TTCGGAGTCTTCTTTG
1206	188219511	LOC727919	GTTTGAAGACACACCGG	CCTGAGACATCAATTTCTT	TTCAAGAGA	AAGAAATTGATGTCTCAGG	TTTTTT	GGCAAGCAAAAGACGGCATACGAGAT	GGCACCATACGCTAGTCAGT	TTCGGAGTCTTCTTTG
1207	223890303	RPS25P6	GTTTGAAGACACACCGG	CCGACATCTTTGCAAGGtT	TTCAAGAGA	AGCCTTGCAAAGATGTCGG	TTTTTT	GGCAAGCAAAAGACGGCATACGAGAT	TGGTCTCACTCGCTACTGGT	TTCGGAGTCTTCTTTG
1208	223890303	RPS25P6	GTTTGAAGACACACCGG	GCGGTGTCTGCTGCTACTt	TTCAAGAGA	GAGTAGCAGCAGACACCGC	TTTTTT	GGCAAGCAAAAGACGGCATACGAGAT	GGCACGCTACGCACTTGTAT	TTCGGAGTCTTCTTTG
1209	223890303	RPS25P6	GTTTGAAGACACACCGG	GCTTCGCAATGCCGCCCAA	TTCAAGAGA	TTGGGCGGCATTGCGAAGC	TTTTTT	GGCAAGCAAAAGACGGCATACGAGAT	TGGTTAGTAGCGTCGCATCT	TTCGGAGTCTTCTTTG
1210	223890303	RPS25P6	GTTTGAAGACACACCGG	GGACGCTGGAAAGTCAGtt	TTCAAGAGA	GGCTGACTTTCCAGCGTCC	TTTTTT	GGCAAGCAAAAGACGGCATACGAGAT	GGCACGTTACGAGCCATGTA	TTCGGAGTCTTCTTTG
1211	223890303	RPS25P6	GTTTGAAGACACACCGG	GCTACCTATGACAAACTtT	TTCAAGAGA	AGAGTTTGTCATAGGTAGC	TTTTTT	GGCAAGCAAAAGACGGCATACGAGAT	TGGTTCTCACTGTAGTCGAG	TTCGGAGTCTTCTTTG
1212	223890303	RPS25P6	GTTTGAAGACACACCGG	CCTATGACAAACTCTGTAA	TTCAAGAGA	TTACAGAGTTTGTCATAGG	TTTTTT	GGCAAGCAAAAGACGGCATACGAGAT	ACATCGACAAAGTAGGCGCG	TTCGGAGTCTTCTTTG
1213	224494064	RPL36AP37	GTTTGAAGACACACCGG	GCACACATGAATGTATGtA	TTCAAGAGA	TGCATACATTCATGTGTGC	TTTTTT	GGCAAGCAAAAGACGGCATACGAGAT	GTCCTCACGCCGTAGGTATA	TTCGGAGTCTTCTTTG
1214	224494064	RPL36AP37	GTTTGAAGACACACCGG	GCATGTGATGAAATCTCAT	TTCAAGAGA	ATGAGATTTCATCACATGC	TTTTTT	GGCAAGCAAAAGACGGCATACGAGAT	ACATCGCAACACAGACGGGT	TTCGGAGTCTTCTTTG
1215	224494064	RPL36AP37	GTTTGAAGACACACCGG	CCTGGCTTCTTTCCGCGtt	TTCAAGAGA	GGCGCGGAAAGAAGCCAGG	TTTTTT	GGCAAGCAAAAGACGGCATACGAGAT	GTCCTCGCACGCTATGGATA	TTCGGAGTCTTCTTTG
1216	224494064	RPL36AP37	GTTTGAAGACACACCGG	GGCTTCTTTCCGCGCCGAT	TTCAAGAGA	ATCGGCGCGGAAAGAAGCC	TTTTTT	GGCAAGCAAAAGACGGCATACGAGAT	ACATCGCTAAAGCACATCGG	TTCGGAGTCTTCTTTG
1217	224494064	RPL36AP37	GTTTGAAGACACACCGG	GCTTCTTTCCGCGCCGATA	TTCAAGAGA	TATCGGCGCGGAAAGAAGC	TTTTTT	GGCAAGCAAAAGACGGCATACGAGAT	GTCCTGAGACGAGTACGTTA	TTCGGAGTCTTCTTTG
1218	226423944	CDC26P1	GTTTGAAGACACACCGG	GCCTTGCCTTAATTACATA	TTCAAGAGA	TATGTAATTAAGGCAAGGC	TTTTTT	GGCAAGCAAAAGACGGCATACGAGAT	ACATCTAAATAAGTGCCGCG	TTCGGAGTCTTCTTTG
1219	226423944	CDC26P1	GTTTGAAGACACACCGG	GGGCTAGGTCGGCTTGAAA	TTCAAGAGA	TTTCAAGCCGACCTAGCCC	TTTTTT	GGCAAGCAAAAGACGGCATACGAGAT	GTCCTGCTACCTCGTGGATA	TTCGGAGTCTTCTTTG
1220	226423944	CDC26P1	GTTTGAAGACACACCGG	GGACGCTGAGGATAATCtT	TTCAAGAGA	AGGATTATCCTCAGCGTCC	TTTTTT	GGCAAGCAAAAGACGGCATACGAGAT	ACTGTCGCAAATATCACACG	TTCGGAGTCTTCTTTG
1221	226423944	CDC26P1	GTTTGAAGACACACCGG	GCTATCTCCTAGGATGAAT	TTCAAGAGA	ATTCATCCTAGGAGATAGC	TTTTTT	GGCAAGCAAAAGACGGCATACGAGAT	TAATGTGACGTAGCCGACTC	TTCGGAGTCTTCTTTG
1222	226423944	CDC26P1	GTTTGAAGACACACCGG	CCTAGGATGAATGGAGATA	TTCAAGAGA	TATCTCCATTCATCCTAGG	TTTTTT	GGCAAGCAAAAGACGGCATACGAGAT	ACTGTCTAACACTGTATCCG	TTCGGAGTCTTCTTTG
1223	226423944	CDC26P1	GTTTGAAGACACACCGG	GGAGATATAACAGTTGTtT	TTCAAGAGA	AGACAACTGTTATATCTCC	TTTTTT	GGCAAGCAAAAGACGGCATACGAGAT	TAATTCGAGTAGAGCGCGAC	TTCGGAGTCTTCTTTG
1224	283837811	COX6B1	GTTTGAAGACACACCGG	GGCAGAACTACCTGGACTT	TTCAAGAGA	AAGTCCAGGTAGTTCTGCC	TTTTTT	GGCAAGCAAAAGACGGCATACGAGAT	ACTGTCTGACCAACCAATAG	TTCGGAGTCTTCTTTG
1225	283837811	COX6B1	GTTTGAAGACACACCGG	GGTACCAGCGTGTGTACtA	TTCAAGAGA	TGGTACACACGCTGGTACC	TTTTTT	GGCAAGCAAAAGACGGCATACGAGAT	TACACCGAGTCCGACGTAGT	TTCGGAGTCTTCTTTG
1226	283837811	COX6B1	GTTTGAAGACACACCGG	GGCTGAAGGCACGTTTCtt	TTCAAGAGA	GGGAAACGTGCCTTCAGCC	TTTTTT	GGCAAGCAAAAGACGGCATACGAGAT	ACTGTTCTAAACGGTTGACC	TTCGGAGTCTTCTTTG
1227	283837811	COX6B1	GTTTGAAGACACACCGG	GCACGTTTCCCGGGAAGAT	TTCAAGAGA	ATCTTCCCGGGAAACGTGC	TTTTTT	GGCAAGCAAAAGACGGCATACGAGAT	TACACGTAGCTCGCCAGGTA	TTCGGAGTCTTCTTTG
1228	283837811	COX6B1	GTTTGAAGACACACCGG	GGACCTGGTACCCAGTGAT	TTCAAGAGA	ATCACTGGGTACCAGGTCC	TTTTTT	GGCAAGCAAAAGACGGCATACGAGAT	GTTCATTTACCTTAGCCCAG	TTCGGAGTCTTCTTTG
1229	283837811	COX6B1	GTTTGAAGACACACCGG	GGATCCTAAATCATGACTT	TTCAAGAGA	AAGTCATGATTTAGGATCC	TTTTTT	GGCAAGCAAAAGACGGCATACGAGAT	TAAAGAGATAGGATCGGCTC	TTCGGAGTCTTCTTTG
1230	298358134	LOC645094	GTTTGAAGACACACCGG	GCACAGGGTGGCTCCAGTT	TTCAAGAGA	AACTGGAGCCACCCTGTGC	TTTTTT	GGCAAGCAAAAGACGGCATACGAGAT	AGTGTCGTACAACCGATTAC	TTCGGAGTCTTCTTTG
1231	298358134	LOC645094	GTTTGAAGACACACCGG	GCACAATATCCAATGTGTT	TTCAAGAGA	AACACATTGGATATTGTGC	TTTTTT	GGCAAGCAAAAGACGGCATACGAGAT	TCAGGAGTACGTGGCTCACT	TTCGGAGTCTTCTTTG
1232	298358134	LOC645094	GTTTGAAGACACACCGG	GCCTTCAACATGATTGATT	TTCAAGAGA	AATCAATCATGTTGAAGGC	TTTTTT	GGCAAGCAAAAGACGGCATACGAGAT	AGTGTCTCACAACGAGCGAC	TTCGGAGTCTTCTTTG
1233	298358134	LOC645094	GTTTGAAGACACACCGG	GGCACCAGGGCCCATTAAT	TTCAAGAGA	ATTAATGGGCCCTGGTGCC	TTTTTT	GGCAAGCAAAAGACGGCATACGAGAT	TCAGTAGACTCTGCGACCTG	TTCGGAGTCTTCTTTG
1234	298358134	LOC645094	GTTTGAAGACACACCGG	GCACCAGGGCCCATTAATT	TTCAAGAGA	AATTAATGGGCCCTGGTGC	TTTTTT	GGCAAGCAAAAGACGGCATACGAGAT	AGTGTCTTAACCTAGTGACC	TTCGGAGTCTTCTTTG
1235	298358134	LOC645094	GTTTGAAGACACACCGG	GGGCCCATTAATTTCACTA	TTCAAGAGA	TAGTGAAATTAATGGGCCC	TTTTTT	GGCAAGCAAAAGACGGCATACGAGAT	TCAGTATCATGGAGTACGAG	TTCGGAGTCTTCTTTG
1236	310689026	RPS27P3	GTTTGAAGACACACCGG	GGTGACGGAGAAAGATTAT	TTCAAGAGA	ATAATCTTTCTCCGTCACC	TTTTTT	GGCAAGCAAAAGACGGCATACGAGAT	GATCAGTAATGCGGAGCAAC	TTCGGAGTCTTCTTTG
1237	310689026	RPS27P3	GTTTGAAGACACACCGG	CGGAGAAAGATTATATCTt	TTCAAGAGA	GAGATATAATCTTTCTCCG	TTTTTT	GGCAAGCAAAAGACGGCATACGAGAT	TCAGTCGAGTGCAGGTCATC	TTCGGAGTCTTCTTTG
1238	310689026	RPS27P3	GTTTGAAGACACACCGG	GCTTTCCGGTGGTGACGAt	TTCAAGAGA	GTCGTCACCACCGGAAAGC	TTTTTT	GGCAAGCAAAAGACGGCATACGAGAT	ATTAGATCAACTACCGCACG	TTCGGAGTCTTCTTTG
1239	310689026	RPS27P3	GTTTGAAGACACACCGG	GGTGGTGACGACCTACGtA	TTCAAGAGA	TGCGTAGGTCGTCACCACC	TTTTTT	GGCAAGCAAAAGACGGCATACGAGAT	TGTAGCCGAGTCGCCGTTAA	TTCGGAGTCTTCTTTG
1240	310689026	RPS27P3	GTTTGAAGACACACCGG	CCATGCACAAACAGTAGTT	TTCAAGAGA	AACTACTGTTTGTGCATGG	TTTTTT	GGCAAGCAAAAGACGGCATACGAGAT	ATTAGGTAACGTGACTACGC	TTCGGAGTCTTCTTTG
1241	310689026	RPS27P3	GTTTGAAGACACACCGG	CCCTAAGATGATGAATGAA	TTCAAGAGA	TTCATTCATCATCTTAGGG	TTTTTT	GGCAAGCAAAAGACGGCATACGAGAT	TGTAGCGTAGGCGTCATCAC	TTCGGAGTCTTCTTTG
1242	311893395	ATP5J2-PTCD1	GTTTGAAGACACACCGG	GGAGCGTTTCAAAGAGGtt	TTCAAGAGA	GGCCTCTTTGAAACGCTCC	TTTTTT	GGCAAGCAAAAGACGGCATACGAGAT	ATTAGTGCAACGGACTCTAC	TTCGGAGTCTTCTTTG
1243	311893395	ATP5J2-PTCD1	GTTTGAAGACACACCGG	GGCCCTGGAGGGACAGGAA	TTCAAGAGA	TTCCTGTCCCTCCAGGGCC	TTTTTT	GGCAAGCAAAAGACGGCATACGAGAT	TGTAGGTCAGCGTATCGACT	TTCGGAGTCTTCTTTG
1244	320089596	DAZ2	GTTTGAAGACACACCGG	CGTTCAGGCTTATTCTGtT	TTCAAGAGA	AGCAGAATAAGCCTGAACG	TTTTTT	GGCAAGCAAAAGACGGCATACGAGAT	ACATTTAGAACACTACCGCG	TTCGGAGTCTTCTTTG
1245	320089596	DAZ2	GTTTGAAGACACACCGG	GGCTTATTCTGCTTATCtA	TTCAAGAGA	TGGATAAGCAGAATAAGCC	TTTTTT	GGCAAGCAAAAGACGGCATACGAGAT	CCCTAGTAACGTGTCGAGAC	TTCGGAGTCTTCTTTG
1246	320089596	DAZ2	GTTTGAAGACACACCGG	GCTTATTCTGCTTATCCAt	TTCAAGAGA	GTGGATAAGCAGAATAAGC	TTTTTT	GGCAAGCAAAAGACGGCATACGAGAT	ACATTTATACACATCGGCGC	TTCGGAGTCTTCTTTG
1247	323276694	SYNJ2BP-COX16	GTTTGAAGACACACCGG	GCCCTCACCATGATGGATt	TTCAAGAGA	GATCCATCATGGTGAGGGC	TTTTTT	GGCAAGCAAAAGACGGCATACGAGAT	CCCTCAGAACTCGTAGTAAA	TTCGGAGTCTTCTTTG
1248	323276694	SYNJ2BP-COX16	GTTTGAAGACACACCGG	CCCTCACCATGATGGATtt	TTCAAGAGA	GGATCCATCATGGTGAGGG	TTTTTT	GGCAAGCAAAAGACGGCATACGAGAT	ACCAACAGAACACGTCGTTT	TTCGGAGTCTTCTTTG
1249	323276694	SYNJ2BP-COX16	GTTTGAAGACACACCGG	CCTCACCATGATGGATCtT	TTCAAGAGA	AGGATCCATCATGGTGAGG	TTTTTT	GGCAAGCAAAAGACGGCATACGAGAT	CCCTCGATAACGTGCTGAGA	TTCGGAGTCTTCTTTG
1250	323276694	SYNJ2BP-COX16	GTTTGAAGACACACCGG	CCATGATGGATCCTGAGtT	TTCAAGAGA	AGCTCAGGATCCATCATGG	TTTTTT	GGCAAGCAAAAGACGGCATACGAGAT	ACCAACCCAAAGTACGTGTG	TTCGGAGTCTTCTTTG
1251	325651995	TNFAIP8L2-SCNM1	GTTTGAAGACACACCGG	GCACCCAGCACAGCAGAAA	TTCAAGAGA	TTTCTGCTGTGCTGGGTGC	TTTTTT	GGCAAGCAAAAGACGGCATACGAGAT	CCCTCTATACACGAGTGAGA	TTCGGAGTCTTCTTTG
1252	333108258	SNRPGP10	GTTTGAAGACACACCGG	CCTCACCTGGTACATAGtA	TTCAAGAGA	TGCTATGTACCAGGTGAGG	TTTTTT	GGCAAGCAAAAGACGGCATACGAGAT	ACTTACGCAAATCTACACGG	TTCGGAGTCTTCTTTG
1253	333108258	SNRPGP10	GTTTGAAGACACACCGG	CCTGGTACATAGCATATAT	TTCAAGAGA	ATATATGCTATGTACCAGG	TTTTTT	GGCAAGCAAAAGACGGCATACGAGAT	CGCGAATGAAGTCTACATAC	TTCGGAGTCTTCTTTG
1254	333108258	SNRPGP10	GTTTGAAGACACACCGG	GCCTTGGAATGAGTATAAA	TTCAAGAGA	TTTATACTCATTCCAAGGC	TTTTTT	GGCAAGCAAAAGACGGCATACGAGAT	CTACCGTAAGTTATACTCGC	TTCGGAGTCTTCTTTG
1255	333108258	SNRPGP10	GTTTGAAGACACACCGG	GCAGAGAAACCCATGCTtT	TTCAAGAGA	AGAGCATGGGTTTCTCTGC	TTTTTT	GGCAAGCAAAAGACGGCATACGAGAT	CTCCTGATACCACTTTGTAG	TTCGGAGTCTTCTTTG
1256	333108258	SNRPGP10	GTTTGAAGACACACCGG	GGGCGTAGTGGCTCATGtt	TTCAAGAGA	GGCATGAGCCACTACGCCC	TTTTTT	GGCAAGCAAAAGACGGCATACGAGAT	CTACCTGGAATGACATGGAA	TTCGGAGTCTTCTTTG
1257	333108258	SNRPGP10	GTTTGAAGACACACCGG	CCTATCACTTTGGGAGGtT	TTCAAGAGA	AGCCTCCCAAAGTGATAGG	TTTTTT	GGCAAGCAAAAGACGGCATACGAGAT	CTCCTGTAAGTCATTGCACT	TTCGGAGTCTTCTTTG
1258	336088658	LOC100132618	GTTTGAAGACACACCGG	GGAGCTCAGCTCTGAAGtT	TTCAAGAGA	AGCTTCAGAGCTGAGCTCC	TTTTTT	GGCAAGCAAAAGACGGCATACGAGAT	CTACGAATAGGAGATACCCG	TTCGGAGTCTTCTTTG
1259	336088658	LOC100132618	GTTTGAAGACACACCGG	GCTCAGCTCTGAAGCTGTA	TTCAAGAGA	TACAGCTTCAGAGCTGAGC	TTTTTT	GGCAAGCAAAAGACGGCATACGAGAT	CTCCTGTTAATGCTACATCG	TTCGGAGTCTTCTTTG
1260	336088658	LOC100132618	GTTTGAAGACACACCGG	GCGCTCTGCGGTTGCAAAt	TTCAAGAGA	GTTTGCAACCGCAGAGCGC	TTTTTT	GGCAAGCAAAAGACGGCATACGAGAT	CTACGCGACACGCATGAGAT	TTCGGAGTCTTCTTTG
1261	336088658	LOC100132618	GTTTGAAGACACACCGG	CGCTCTGCGGTTGCAAAtA	TTCAAGAGA	TGTTTGCAACCGCAGAGCG	TTTTTT	GGCAAGCAAAAGACGGCATACGAGAT	CTCCTTGGACAGCATGGGTT	TTCGGAGTCTTCTTTG
1262	336088658	LOC100132618	GTTTGAAGACACACCGG	GCTCTGCGGTTGCAAACAt	TTCAAGAGA	GTGTTTGCAACCGCAGAGC	TTTTTT	GGCAAGCAAAAGACGGCATACGAGAT	CTACGGGAAGGTTAGCACCA	TTCGGAGTCTTCTTTG
1263	336088658	LOC100132618	GTTTGAAGACACACCGG	GCTCTCAGCAGATGAATAT	TTCAAGAGA	ATATTCATCTGCTGAGAGC	TTTTTT	GGCAAGCAAAAGACGGCATACGAGAT	CTACGGTCAATAGATGGTAC	TTCGGAGTCTTCTTTG
1264	341914391	LOC100506455	GTTTGAAGACACACCGG	CCTAACCTGAGGAGGTGtT	TTCAAGAGA	AGCACCTCCTCAGGTTAGG	TTTTTT	GGCAAGCAAAAGACGGCATACGAGAT	CTCGACACCCGAATGGAGAA	TTCGGAGTCTTCTTTG
1265	341914391	LOC100506455	GTTTGAAGACACACCGG	CCTGAGGAGGTGCTTCAAA	TTCAAGAGA	TTTGAAGCACCTCCTCAGG	TTTTTT	GGCAAGCAAAAGACGGCATACGAGAT	TCAGAGTCAGTGCCACCTGT	TTCGGAGTCTTCTTTG
1266	341915617	LOC100653008	GTTTGAAGACACACCGG	CCCAGCGGAATCCAAACtA	TTCAAGAGA	TGGTTTGGATTCCGCTGGG	TTTTTT	GGCAAGCAAAAGACGGCATACGAGAT	TCAGATCATTGAGCGAGAGC	TTCGGAGTCTTCTTTG
1267	341915617	LOC100653008	GTTTGAAGACACACCGG	CCAGCGGAATCCAAACCAA	TTCAAGAGA	TTGGTTTGGATTCCGCTGG	TTTTTT	GGCAAGCAAAAGACGGCATACGAGAT	CTACGTCACCGACATGAGGA	TTCGGAGTCTTCTTTG
1268	341915617	LOC100653008	GTTTGAAGACACACCGG	GCGGAATCCAAACCAACTt	TTCAAGAGA	GAGTTGGTTTGGATTCCGC	TTTTTT	GGCAAGCAAAAGACGGCATACGAGAT	CTACGTGCAATAGCAGCTCA	TTCGGAGTCTTCTTTG
1269	325652022	SCNM1	GTTTGAAGACACACCGG	CGATTGGAGTCAACTCAAT	TTCAAGAGA	ATTGAGTTGACTCCAATCG	TTTTTT	GGCAAGCAAAAGACGGCATACGAGAT	CTCGATGAAGTCCGTCACAA	TTCGGAGTCTTCTTTG
1270	325652022	SCNM1	GTTTGAAGACACACCGG	GGAGTCAACTCAATGTGtT	TTCAAGAGA	AGCACATTGAGTTGACTCC	TTTTTT	GGCAAGCAAAAGACGGCATACGAGAT	CTACTAATAGCGAGACATCC	TTCGGAGTCTTCTTTG
1271	325652022	SCNM1	GTTTGAAGACACACCGG	CCGGAACAGAGAATTTATt	TTCAAGAGA	GATAAATTCTCTGTTCCGG	TTTTTT	GGCAAGCAAAAGACGGCATACGAGAT	CTCGCAATACGTGTACCGTG	TTCGGAGTCTTCTTTG
1272	325652022	SCNM1	GTTTGAAGACACACCGG	CGCTCTTGCTACGGTGGtt	TTCAAGAGA	GGCCACCGTAGCAAGAGCG	TTTTTT	GGCAAGCAAAAGACGGCATACGAGAT	CTACTCGAAGTCACATGAAG	TTCGGAGTCTTCTTTG
1273	325652022	SCNM1	GTTTGAAGACACACCGG	CGGAACAGAGAATTTATtA	TTCAAGAGA	TGATAAATTCTCTGTTCCG	TTTTTT	GGCAAGCAAAAGACGGCATACGAGAT	CTCGCACCAGAGCAGAGATT	TTCGGAGTCTTCTTTG
1274	325652022	SCNM1	GTTTGAAGACACACCGG	GGAACAGAGAATTTATCAt	TTCAAGAGA	GTGATAAATTCTCTGTTCC	TTTTTT	GGCAAGCAAAAGACGGCATACGAGAT	CTACTCTACACGCGAGGAGA	TTCGGAGTCTTCTTTG
